# Supplementary material for: Cytoplasmic physicochemical factors drive malignant transformation by adapting bioenergetic settings
Source: Biochem Biophys Rep. 2025 Jun 7;43:102079. doi: 10.1016/j.bbrep.2025.102079 (PMC12173752; doi:10.1016/j.bbrep.2025.102079)
Supplement: Multimedia component 1 [file mmc1.xlsx]

## Sheet: CMX Up
Tabel S2 related to Figure 1. KEGG Search Interactive.
GeneSet	-log10(pValue) CMX_over_Cyt_Ribo_UNIQUE.UP_genes			GeneSet	-log10(pValue) CMX_over_Cyt_Ribo_UNIQUE.DOWN_genes		GeneSet	-log10(pValue) CMX_over_CMX.inhib_Ribo_UNIQUE.UP_genes		GeneSet	-log10(pValue) CMX_over_CMX.inhib_Ribo_UNIQUE.DOWN_genes		GeneSet	-log10(pValue) Cyt_over_Cyt.inhib_Ribo_UNIQUE.UP_genes		GeneSet	-log10(pValue) Cyt_over_Cyt.inhib_Ribo_UNIQUE.DOWN_genes
ADHERENS_JUNCTION	1.544			ALANINE_ASPARTATE_AND_GLUTAMATE_METABOLISM	1.413		ABC_TRANSPORTERS	1.844		ADHERENS_JUNCTION	5.395		AMINO_SUGAR_AND_NUCLEOTIDE_SUGAR_METABOLISM	3.434		ADHERENS_JUNCTION	4.548
BIOSYNTHESIS_OF_UNSATURATED_FATTY_ACIDS	1.795			AMINOACYL_TRNA_BIOSYNTHESIS	3.095		ALPHA_LINOLENIC_ACID_METABOLISM	1.571		ALANINE_ASPARTATE_AND_GLUTAMATE_METABOLISM	1.788		AMINOACYL_TRNA_BIOSYNTHESIS	3.597		CELL_ADHESION_MOLECULES_CAMS	2.814
CALCIUM_SIGNALING_PATHWAY	4.022			BASE_EXCISION_REPAIR	3.419		ARACHIDONIC_ACID_METABOLISM	1.785		AMINOACYL_TRNA_BIOSYNTHESIS	1.407		BASE_EXCISION_REPAIR	1.706		CELL_CYCLE	1.465
CELL_ADHESION_MOLECULES_CAMS	1.435			CELL_CYCLE	12.687		BETA_ALANINE_METABOLISM	1.844		APOPTOSIS	1.912		BUTANOATE_METABOLISM	1.746		COLORECTAL_CANCER	3.982
ENDOCYTOSIS	4.334			CITRATE_CYCLE_TCA_CYCLE	2.129		BIOSYNTHESIS_OF_UNSATURATED_FATTY_ACIDS	1.41		CELL_CYCLE	3.591		CELL_CYCLE	1.589		ECM_RECEPTOR_INTERACTION	4.548
FOCAL_ADHESION	2.05			CYTOSOLIC_DNA_SENSING_PATHWAY	3.095		CELL_ADHESION_MOLECULES_CAMS	1.72		COLORECTAL_CANCER	4.783		CITRATE_CYCLE_TCA_CYCLE	4.449		ENDOCYTOSIS	3.266
GAP_JUNCTION	1.786			DNA_REPLICATION	5.144		ENDOCYTOSIS	1.72		CYTOSOLIC_DNA_SENSING_PATHWAY	1.444		CYSTEINE_AND_METHIONINE_METABOLISM	4.155		ERBB_SIGNALING_PATHWAY	1.905
GLYCEROPHOSPHOLIPID_METABOLISM	1.787			DRUG_METABOLISM_CYTOCHROME_P450	1.862		ERBB_SIGNALING_PATHWAY	1.993		ECM_RECEPTOR_INTERACTION	2.98		DNA_REPLICATION	6.965		FOCAL_ADHESION	11.187
GLYCOSAMINOGLYCAN_BIOSYNTHESIS_CHONDROITIN_SULFATE	1.795			FRUCTOSE_AND_MANNOSE_METABOLISM	2.758		ETHER_LIPID_METABOLISM	2.255		ENDOCYTOSIS	4.237		FRUCTOSE_AND_MANNOSE_METABOLISM	2.478		GAP_JUNCTION	1.438
GLYCOSAMINOGLYCAN_BIOSYNTHESIS_HEPARAN_SULFATE	3.425			GALACTOSE_METABOLISM	1.71		FC_EPSILON_RI_SIGNALING_PATHWAY	1.609		ERBB_SIGNALING_PATHWAY	2.939		GALACTOSE_METABOLISM	4.03		GLYCEROLIPID_METABOLISM	1.665
GLYCOSAMINOGLYCAN_BIOSYNTHESIS_KERATAN_SULFATE	1.699			GLUTATHIONE_METABOLISM	1.953		GLUTATHIONE_METABOLISM	2.415		FOCAL_ADHESION	6.681		GLYCOLYSIS_GLUCONEOGENESIS	6.273		GLYCOSAMINOGLYCAN_DEGRADATION	1.739
GLYCOSPHINGOLIPID_BIOSYNTHESIS_GANGLIO_SERIES	1.699			METABOLISM_OF_XENOBIOTICS_BY_CYTOCHROME_P450	1.887		GLYCEROLIPID_METABOLISM	1.307		GAP_JUNCTION	1.853		GLYOXYLATE_AND_DICARBOXYLATE_METABOLISM	1.335		HEDGEHOG_SIGNALING_PATHWAY	1.906
GLYCOSPHINGOLIPID_BIOSYNTHESIS_LACTO_AND_NEOLACTO_SERIES	1.559			MISMATCH_REPAIR	4.538		GLYCEROPHOSPHOLIPID_METABOLISM	3.3		JAK_STAT_SIGNALING_PATHWAY	1.302		HOMOLOGOUS_RECOMBINATION	2.098		LYSOSOME	3.208
HEDGEHOG_SIGNALING_PATHWAY	3.105			NUCLEOTIDE_EXCISION_REPAIR	2.184		GLYCOLYSIS_GLUCONEOGENESIS	1.72		MAPK_SIGNALING_PATHWAY	5.395		LYSINE_DEGRADATION	1.353		MAPK_SIGNALING_PATHWAY	3.982
INOSITOL_PHOSPHATE_METABOLISM	4.428			ONE_CARBON_POOL_BY_FOLATE	3.222		GLYCOSAMINOGLYCAN_BIOSYNTHESIS_CHONDROITIN_SULFATE	1.41		NOD_LIKE_RECEPTOR_SIGNALING_PATHWAY	3.367		MISMATCH_REPAIR	3.434		NOTCH_SIGNALING_PATHWAY	1.739
MAPK_SIGNALING_PATHWAY	1.93			OXIDATIVE_PHOSPHORYLATION	2.758		GLYCOSYLPHOSPHATIDYLINOSITOL_GPI_ANCHOR_BIOSYNTHESIS	1.761		NON_HOMOLOGOUS_END_JOINING	2.409		NUCLEOTIDE_EXCISION_REPAIR	1.946		OXIDATIVE_PHOSPHORYLATION	2.43
N_GLYCAN_BIOSYNTHESIS	2.562			P53_SIGNALING_PATHWAY	1.936		INOSITOL_PHOSPHATE_METABOLISM	1.571		PATHWAYS_IN_CANCER	10.73		OXIDATIVE_PHOSPHORYLATION	18.2		PATHWAYS_IN_CANCER	11.665
NOTCH_SIGNALING_PATHWAY	2.002			PENTOSE_PHOSPHATE_PATHWAY	1.664		INSULIN_SIGNALING_PATHWAY	1.844		REGULATION_OF_ACTIN_CYTOSKELETON	7.152		PATHWAYS_IN_CANCER	2.103		REGULATION_OF_ACTIN_CYTOSKELETON	6.458
PATHWAYS_IN_CANCER	6.721			PROTEASOME	3.466		LYSOSOME	1.844		RIG_I_LIKE_RECEPTOR_SIGNALING_PATHWAY	2.97		PENTOSE_PHOSPHATE_PATHWAY	7.157		SPHINGOLIPID_METABOLISM	2.652
PHOSPHATIDYLINOSITOL_SIGNALING_SYSTEM	4.679			PURINE_METABOLISM	6.481		MAPK_SIGNALING_PATHWAY	1.844		TGF_BETA_SIGNALING_PATHWAY	2.95		PEROXISOME	2.402		TGF_BETA_SIGNALING_PATHWAY	3.394
REGULATION_OF_ACTIN_CYTOSKELETON	2.05			PYRIMIDINE_METABOLISM	6.575		N_GLYCAN_BIOSYNTHESIS	1.41		TIGHT_JUNCTION	4.906		PROPANOATE_METABOLISM	2.531		TIGHT_JUNCTION	4.168
RIBOSOME	1.499			RIG_I_LIKE_RECEPTOR_SIGNALING_PATHWAY	1.881		NICOTINATE_AND_NICOTINAMIDE_METABOLISM	1.301		TOLL_LIKE_RECEPTOR_SIGNALING_PATHWAY	2.415		PROTEASOME	11.19		WNT_SIGNALING_PATHWAY	4.024
SNARE_INTERACTIONS_IN_VESICULAR_TRANSPORT	1.953			RNA_DEGRADATION	13.314		NOTCH_SIGNALING_PATHWAY	2.088		WNT_SIGNALING_PATHWAY	4.783		PURINE_METABOLISM	6.481
SPHINGOLIPID_METABOLISM	3.052			RNA_POLYMERASE	3.095		OXIDATIVE_PHOSPHORYLATION	8.9					PYRIMIDINE_METABOLISM	3.434
TGF_BETA_SIGNALING_PATHWAY	5.177			SPLICEOSOME	13.314		P53_SIGNALING_PATHWAY	1.571					RIBOSOME	64.48
TIGHT_JUNCTION	2.323			UBIQUITIN_MEDIATED_PROTEOLYSIS	2.705		PEROXISOME	2.252					RNA_DEGRADATION	6.481
WNT_SIGNALING_PATHWAY	3.24						PHOSPHATIDYLINOSITOL_SIGNALING_SYSTEM	1.957					SPLICEOSOME	7.288
							PROPANOATE_METABOLISM	1.844					VALINE_LEUCINE_AND_ISOLEUCINE_DEGRADATION	1.353
							PROTEASOME	1.785
							PURINE_METABOLISM	3.925
							PYRIMIDINE_METABOLISM	2.035
							PYRUVATE_METABOLISM	1.6
							RNA_DEGRADATION	1.413
							SPLICEOSOME	1.571
							VALINE_LEUCINE_AND_ISOLEUCINE_DEGRADATION	1.844
							VEGF_SIGNALING_PATHWAY	1.709
	-log10(pValue) CMX_over_Cyt_Ribo_UNIQUE.UP_genes			GeneSet	-log10(pValue) CMX_over_CMX.inhib_Ribo_UNIQUE.DOWN_genes		GeneSet	-log10(pValue) Cyt_over_Cyt.inhib_Ribo_UNIQUE.DOWN_genes
ADHERENS_JUNCTION	1.544			ADHERENS_JUNCTION	5.395		ADHERENS_JUNCTION	4.548
BIOSYNTHESIS_OF_UNSATURATED_FATTY_ACIDS	1.795			ALANINE_ASPARTATE_AND_GLUTAMATE_METABOLISM	1.788		CELL_ADHESION_MOLECULES_CAMS	2.814
CALCIUM_SIGNALING_PATHWAY	4.022			AMINOACYL_TRNA_BIOSYNTHESIS	1.407		CELL_CYCLE	1.465
CELL_ADHESION_MOLECULES_CAMS	1.435			APOPTOSIS	1.912		COLORECTAL_CANCER	3.982
ENDOCYTOSIS	4.334			CELL_CYCLE	3.591		ECM_RECEPTOR_INTERACTION	4.548
FOCAL_ADHESION	2.05			COLORECTAL_CANCER	4.783		ENDOCYTOSIS	3.266
GAP_JUNCTION	1.786			CYTOSOLIC_DNA_SENSING_PATHWAY	1.444		ERBB_SIGNALING_PATHWAY	1.905
GLYCEROPHOSPHOLIPID_METABOLISM	1.787			ECM_RECEPTOR_INTERACTION	2.98		FOCAL_ADHESION	11.187
GLYCOSAMINOGLYCAN_BIOSYNTHESIS_CHONDROITIN_SULFATE	1.795			ENDOCYTOSIS	4.237		GAP_JUNCTION	1.438
GLYCOSAMINOGLYCAN_BIOSYNTHESIS_HEPARAN_SULFATE	3.425			ERBB_SIGNALING_PATHWAY	2.939		GLYCEROLIPID_METABOLISM	1.665
GLYCOSAMINOGLYCAN_BIOSYNTHESIS_KERATAN_SULFATE	1.699			FOCAL_ADHESION	6.681		GLYCOSAMINOGLYCAN_DEGRADATION	1.739
GLYCOSPHINGOLIPID_BIOSYNTHESIS_GANGLIO_SERIES	1.699			GAP_JUNCTION	1.853		HEDGEHOG_SIGNALING_PATHWAY	1.906
GLYCOSPHINGOLIPID_BIOSYNTHESIS_LACTO_AND_NEOLACTO_SERIES	1.559			JAK_STAT_SIGNALING_PATHWAY	1.302		LYSOSOME	3.208
HEDGEHOG_SIGNALING_PATHWAY	3.105			MAPK_SIGNALING_PATHWAY	5.395		MAPK_SIGNALING_PATHWAY	3.982
INOSITOL_PHOSPHATE_METABOLISM	4.428			NOD_LIKE_RECEPTOR_SIGNALING_PATHWAY	3.367		NOTCH_SIGNALING_PATHWAY	1.739
MAPK_SIGNALING_PATHWAY	1.93			NON_HOMOLOGOUS_END_JOINING	2.409		OXIDATIVE_PHOSPHORYLATION	2.43
N_GLYCAN_BIOSYNTHESIS	2.562			PATHWAYS_IN_CANCER	10.73		PATHWAYS_IN_CANCER	11.665
NOTCH_SIGNALING_PATHWAY	2.002			REGULATION_OF_ACTIN_CYTOSKELETON	7.152		REGULATION_OF_ACTIN_CYTOSKELETON	6.458
PATHWAYS_IN_CANCER	6.721			RIG_I_LIKE_RECEPTOR_SIGNALING_PATHWAY	2.97		SPHINGOLIPID_METABOLISM	2.652
PHOSPHATIDYLINOSITOL_SIGNALING_SYSTEM	4.679			TGF_BETA_SIGNALING_PATHWAY	2.95		TGF_BETA_SIGNALING_PATHWAY	3.394
REGULATION_OF_ACTIN_CYTOSKELETON	2.05			TIGHT_JUNCTION	4.906		TIGHT_JUNCTION	4.168
RIBOSOME	1.499			TOLL_LIKE_RECEPTOR_SIGNALING_PATHWAY	2.415		WNT_SIGNALING_PATHWAY	4.024
SNARE_INTERACTIONS_IN_VESICULAR_TRANSPORT	1.953			WNT_SIGNALING_PATHWAY	4.783
SPHINGOLIPID_METABOLISM	3.052
TGF_BETA_SIGNALING_PATHWAY	5.177
TIGHT_JUNCTION	2.323
WNT_SIGNALING_PATHWAY	3.24
	-log10(pValue) CMX_over_Cyt_Ribo_UNIQUE.UP_genes			GeneSet	-log10(pValue) CMX_over_CMX.inhib_Ribo_UNIQUE.DOWN_genes		GeneSet	-log10(pValue) Cyt_over_Cyt.inhib_Ribo_UNIQUE.DOWN_genes
ADHERENS_JUNCTION	1.544			ADHERENS_JUNCTION	5.395		ADHERENS_JUNCTION	4.548
							CELL_ADHESION_MOLECULES_CAMS	2.814
CALCIUM_SIGNALING_PATHWAY	4.022						CELL_CYCLE	1.465
CELL_ADHESION_MOLECULES_CAMS	1.435			APOPTOSIS	1.912		COLORECTAL_CANCER	3.982
ENDOCYTOSIS	4.334			CELL_CYCLE	3.591		ECM_RECEPTOR_INTERACTION	4.548
FOCAL_ADHESION	2.05			COLORECTAL_CANCER	4.783		ENDOCYTOSIS	3.266
GAP_JUNCTION	1.786			CYTOSOLIC_DNA_SENSING_PATHWAY	1.444		ERBB_SIGNALING_PATHWAY	1.905
				ECM_RECEPTOR_INTERACTION	2.98		FOCAL_ADHESION	11.187
				ENDOCYTOSIS	4.237		GAP_JUNCTION	1.438
				ERBB_SIGNALING_PATHWAY	2.939
				FOCAL_ADHESION	6.681
				GAP_JUNCTION	1.853		HEDGEHOG_SIGNALING_PATHWAY	1.906
				JAK_STAT_SIGNALING_PATHWAY	1.302
HEDGEHOG_SIGNALING_PATHWAY	3.105			MAPK_SIGNALING_PATHWAY	5.395		MAPK_SIGNALING_PATHWAY	3.982
				NOD_LIKE_RECEPTOR_SIGNALING_PATHWAY	3.367		NOTCH_SIGNALING_PATHWAY	1.739
MAPK_SIGNALING_PATHWAY	1.93
				PATHWAYS_IN_CANCER	10.73		PATHWAYS_IN_CANCER	11.665
NOTCH_SIGNALING_PATHWAY	2.002			REGULATION_OF_ACTIN_CYTOSKELETON	7.152		REGULATION_OF_ACTIN_CYTOSKELETON	6.458
PATHWAYS_IN_CANCER	6.721			RIG_I_LIKE_RECEPTOR_SIGNALING_PATHWAY	2.97		SPHINGOLIPID_METABOLISM	2.652
PHOSPHATIDYLINOSITOL_SIGNALING_SYSTEM	4.679			TGF_BETA_SIGNALING_PATHWAY	2.95		TGF_BETA_SIGNALING_PATHWAY	3.394
REGULATION_OF_ACTIN_CYTOSKELETON	2.05			TIGHT_JUNCTION	4.906		TIGHT_JUNCTION	4.168
				TOLL_LIKE_RECEPTOR_SIGNALING_PATHWAY	2.415		WNT_SIGNALING_PATHWAY	4.024
				WNT_SIGNALING_PATHWAY	4.783
SPHINGOLIPID_METABOLISM	3.052
TGF_BETA_SIGNALING_PATHWAY	5.177
TIGHT_JUNCTION	2.323
WNT_SIGNALING_PATHWAY	3.24
	-log10(pValue) CMX_over_Cyt_Ribo_UNIQUE.UP_genes	-log10(pValue) CMX_over_CMX.inhib_Ribo_UNIQUE.DOWN_genes	-log10(pValue) Cyt_over_Cyt.inhib_Ribo_UNIQUE.DOWN_genes
ADHERENS_JUNCTION	1.544	5.395	4.548
ENDOCYTOSIS	4.334	4.237	3.266
FOCAL_ADHESION	2.05	6.681	11.187
GAP_JUNCTION	1.786	1.853	1.438
MAPK_SIGNALING_PATHWAY	1.93	5.395	3.982
PATHWAYS_IN_CANCER	6.721	10.73	11.665
REGULATION_OF_ACTIN_CYTOSKELETON	2.05	7.152	6.458
TGF_BETA_SIGNALING_PATHWAY	5.177	2.95	3.394
TIGHT_JUNCTION	2.323	4.906	4.168
WNT_SIGNALING_PATHWAY	3.24	4.783	4.024
CELL_ADHESION_MOLECULES_CAMS	1.435		2.814
HEDGEHOG_SIGNALING_PATHWAY	3.105		1.906
NOTCH_SIGNALING_PATHWAY	2.002		1.739
SPHINGOLIPID_METABOLISM	3.052		2.652
CELL_CYCLE		3.591	1.465
COLORECTAL_CANCER		4.783	3.982
ECM_RECEPTOR_INTERACTION		2.98	4.548
ERBB_SIGNALING_PATHWAY		2.939	1.905
CALCIUM_SIGNALING_PATHWAY	4.022
PHOSPHATIDYLINOSITOL_SIGNALING_SYSTEM	4.679
CYTOSOLIC_DNA_SENSING_PATHWAY		1.444
JAK_STAT_SIGNALING_PATHWAY		1.302
NOD_LIKE_RECEPTOR_SIGNALING_PATHWAY		3.367
RIG_I_LIKE_RECEPTOR_SIGNALING_PATHWAY		2.97
TOLL_LIKE_RECEPTOR_SIGNALING_PATHWAY		2.415
APOPTOSIS		1.912
							CELL_ADHESION_MOLECULES_CAMS	2.814
CALCIUM_SIGNALING_PATHWAY	4.022						CELL_CYCLE	1.465
CELL_ADHESION_MOLECULES_CAMS	1.435			APOPTOSIS	1.912		COLORECTAL_CANCER	3.982
ENDOCYTOSIS	4.334			CELL_CYCLE	3.591		ECM_RECEPTOR_INTERACTION	4.548
FOCAL_ADHESION	2.05			COLORECTAL_CANCER	4.783		ENDOCYTOSIS	3.266
GAP_JUNCTION	1.786			CYTOSOLIC_DNA_SENSING_PATHWAY	1.444		ERBB_SIGNALING_PATHWAY	1.905
				ECM_RECEPTOR_INTERACTION	2.98		FOCAL_ADHESION	11.187
				ENDOCYTOSIS	4.237		GAP_JUNCTION	1.438
				ERBB_SIGNALING_PATHWAY	2.939
				FOCAL_ADHESION	6.681
				GAP_JUNCTION	1.853		HEDGEHOG_SIGNALING_PATHWAY	1.906
				JAK_STAT_SIGNALING_PATHWAY	1.302
HEDGEHOG_SIGNALING_PATHWAY	3.105			MAPK_SIGNALING_PATHWAY	5.395		MAPK_SIGNALING_PATHWAY	3.982
				NOD_LIKE_RECEPTOR_SIGNALING_PATHWAY	3.367		NOTCH_SIGNALING_PATHWAY	1.739
MAPK_SIGNALING_PATHWAY	1.93
				PATHWAYS_IN_CANCER	10.73		PATHWAYS_IN_CANCER	11.665
NOTCH_SIGNALING_PATHWAY	2.002			REGULATION_OF_ACTIN_CYTOSKELETON	7.152		REGULATION_OF_ACTIN_CYTOSKELETON	6.458
PATHWAYS_IN_CANCER	6.721			RIG_I_LIKE_RECEPTOR_SIGNALING_PATHWAY	2.97		SPHINGOLIPID_METABOLISM	2.652
PHOSPHATIDYLINOSITOL_SIGNALING_SYSTEM	4.679			TGF_BETA_SIGNALING_PATHWAY	2.95		TGF_BETA_SIGNALING_PATHWAY	3.394
REGULATION_OF_ACTIN_CYTOSKELETON	2.05			TIGHT_JUNCTION	4.906		TIGHT_JUNCTION	4.168
				TOLL_LIKE_RECEPTOR_SIGNALING_PATHWAY	2.415		WNT_SIGNALING_PATHWAY	4.024
				WNT_SIGNALING_PATHWAY	4.783
SPHINGOLIPID_METABOLISM	3.052
TGF_BETA_SIGNALING_PATHWAY	5.177
TIGHT_JUNCTION	2.323
WNT_SIGNALING_PATHWAY	3.24

## Sheet: Cyt Ribo UpDn
	-log10(pValue) CMX over Cyt Ribo UNIQUE.UP genes	-log10(pValue) CMX over CMX.inhib Ribo UNIQUE.DOWN genes	-log10(pValue) Cyt over Cyt.inhib Ribo UNIQUE.DOWN genes			KEGG Pathways	CMX UP	CMX pp242 DWN	Cyt DWN
ADHERENS JUNCTION	1.544	5.395	4.548			ADHERENS JUNCTION	1.544	5.395	4.548
ENDOCYTOSIS	4.334	4.237	3.266			ENDOCYTOSIS	4.334	4.237	3.266
FOCAL ADHESION	2.05	6.681	11.187			FOCAL ADHESION	2.05	6.681	11.187
GAP JUNCTION	1.786	1.853	1.438			GAP JUNCTION	1.786	1.853	1.438
REGULATION OF ACTIN CYTOSKELETON	2.05	7.152	6.458			REGULATION OF ACTIN CYTOSKELETON	2.05	7.152	6.458
TIGHT JUNCTION	2.323	4.906	4.168			TIGHT JUNCTION	2.323	4.906	4.168
CELL ADHESION MOLECULES CAMS	1.435		2.814			CELL ADHESION MOLECULES CAMS	1.435		2.814
SPHINGOLIPID METABOLISM	3.052		2.652			SPHINGOLIPID METABOLISM	3.052		2.652
CELL CYCLE		3.591	1.465			CELL CYCLE		3.591	1.465
ECM RECEPTOR INTERACTION		2.98	4.548			ECM RECEPTOR INTERACTION		2.98	4.548
APOPTOSIS		1.912				APOPTOSIS		1.912
	-log10(pValue) CMX over Cyt Ribo UNIQUE.UP genes	-log10(pValue) CMX over CMX.inhib Ribo UNIQUE.DOWN genes	-log10(pValue) Cyt over Cyt.inhib Ribo UNIQUE.DOWN genes			KEGG Pathways	CMX UP	CMX pp242 DWN	Cyt DWN
COLORECTAL CANCER		4.783	3.982			COLORECTAL CANCER		4.783	3.982
MAPK SIGNALING PATHWAY	1.93	5.395	3.982			MAPK SIGNALING PATHWAY	1.93	5.395	3.982
PATHWAYS IN CANCER	6.721	10.73	11.665			PATHWAYS IN CANCER	6.721	10.73	11.665
TGF BETA SIGNALING PATHWAY	5.177	2.95	3.394			TGF BETA SIGNALING PATHWAY	5.177	2.95	3.394
WNT SIGNALING PATHWAY	3.24	4.783	4.024			WNT SIGNALING PATHWAY	3.24	4.783	4.024
HEDGEHOG SIGNALING PATHWAY	3.105		1.906			HEDGEHOG SIGNALING PATHWAY	3.105		1.906
NOTCH SIGNALING PATHWAY	2.002		1.739			NOTCH SIGNALING PATHWAY	2.002		1.739
ERBB SIGNALING PATHWAY		2.939	1.905			ERBB SIGNALING PATHWAY		2.939	1.905
CALCIUM SIGNALING PATHWAY	4.022					CALCIUM SIGNALING PATHWAY	4.022
PHOSPHATIDYLINOSITOL SIGNALING SYSTEM	4.679					PHOSPHATIDYLINOSITOL SIGNALING SYSTEM	4.679
CYTOSOLIC DNA SENSING PATHWAY		1.444				CYTOSOLIC DNA SENSING PATHWAY		1.444
JAK STAT SIGNALING PATHWAY		1.302				JAK STAT SIGNALING PATHWAY		1.302
NOD LIKE RECEPTOR SIGNALING PATHWAY		3.367				NOD LIKE RECEPTOR SIGNALING PATHWAY		3.367
RIG I LIKE RECEPTOR SIGNALING PATHWAY		2.97				RIG I LIKE RECEPTOR SIGNALING PATHWAY		2.97
TOLL LIKE RECEPTOR SIGNALING PATHWAY		2.415				TOLL LIKE RECEPTOR SIGNALING PATHWAY		2.415
	CMX UP	CMX pp242 DWN	Cyt DWN
ADHERENS JUNCTION	1.544	5.395	4.548
ENDOCYTOSIS	4.334	4.237	3.266
FOCAL ADHESION	2.05	6.681	11.187
GAP JUNCTION	1.786	1.853	1.438
MAPK SIGNALING PATHWAY	1.93	5.395	3.982
PATHWAYS IN CANCER	6.721	10.73	11.665
REGULATION OF ACTIN CYTOSKELETON	2.05	7.152	6.458
TGF BETA SIGNALING PATHWAY	5.177	2.95	3.394
TIGHT JUNCTION	2.323	4.906	4.168
WNT SIGNALING PATHWAY	3.24	4.783	4.024
CELL ADHESION MOLECULES CAMS	1.435		2.814
HEDGEHOG SIGNALING PATHWAY	3.105		1.906
NOTCH SIGNALING PATHWAY	2.002		1.739
SPHINGOLIPID METABOLISM	3.052		2.652
CELL CYCLE		3.591	1.465
COLORECTAL CANCER		4.783	3.982
ECM RECEPTOR INTERACTION		2.98	4.548
ERBB SIGNALING PATHWAY		2.939	1.905
CALCIUM SIGNALING PATHWAY	4.022
PHOSPHATIDYLINOSITOL SIGNALING SYSTEM	4.679
CYTOSOLIC DNA SENSING PATHWAY		1.444
JAK STAT SIGNALING PATHWAY		1.302
NOD LIKE RECEPTOR SIGNALING PATHWAY		3.367
RIG I LIKE RECEPTOR SIGNALING PATHWAY		2.97
TOLL LIKE RECEPTOR SIGNALING PATHWAY		2.415
APOPTOSIS		1.912
	CMX UP	CMX pp242 DWN	Cyt DWN
MAPK SIGNALING PATHWAY	1.93	5.395	3.982
PATHWAYS IN CANCER	6.721	10.73	11.665
REGULATION OF ACTIN CYTOSKELETON	2.05	7.152	6.458
TGF BETA SIGNALING PATHWAY	5.177	2.95	3.394
TIGHT JUNCTION	2.323	4.906	4.168
WNT SIGNALING PATHWAY	3.24	4.783	4.024
CELL ADHESION MOLECULES CAMS	1.435		2.814
HEDGEHOG SIGNALING PATHWAY	3.105		1.906
NOTCH SIGNALING PATHWAY	2.002		1.739
CELL CYCLE		3.591	1.465
COLORECTAL CANCER		4.783	3.982
ECM RECEPTOR INTERACTION		2.98	4.548
ERBB SIGNALING PATHWAY		2.939	1.905
CALCIUM SIGNALING PATHWAY	4.022
PHOSPHATIDYLINOSITOL SIGNALING SYSTEM	4.679
JAK STAT SIGNALING PATHWAY		1.302
NOD LIKE RECEPTOR SIGNALING PATHWAY		3.367
RIG I LIKE RECEPTOR SIGNALING PATHWAY		2.97
TOLL LIKE RECEPTOR SIGNALING PATHWAY		2.415
APOPTOSIS		1.912
GeneSet	-log10(pValue) CMX_over_Cyt_Ribo_UNIQUE.DOWN_genes	-log10(pValue) CMX_over_CMX.inhib_Ribo_UNIQUE.UP_genes	-log10(pValue) Cyt_over_Cyt.inhib_Ribo_UNIQUE.UP_genes			KEGG Pathways	CMX DWN	CMX pp242 UP	Cyt UP
AMINOACYL_TRNA_BIOSYNTHESIS	3.095		3.597			AMINOACYL_TRNA_BIOSYNTHESIS	3.095		3.597
BASE_EXCISION_REPAIR	3.419		1.706			BASE_EXCISION_REPAIR	3.419		1.706
CELL_CYCLE	12.687		1.589			CELL_CYCLE	12.687		1.589
CITRATE_CYCLE_TCA_CYCLE	2.129		4.449			CITRATE_CYCLE_TCA_CYCLE	2.129		4.449
DNA_REPLICATION	5.144		6.965			DNA_REPLICATION	5.144		6.965
FRUCTOSE_AND_MANNOSE_METABOLISM	2.758		2.478			FRUCTOSE_AND_MANNOSE_METABOLISM	2.758		2.478
GALACTOSE_METABOLISM	1.71		4.03			GALACTOSE_METABOLISM	1.71		4.03
GLUTATHIONE_METABOLISM	1.953	2.415				GLUTATHIONE_METABOLISM	1.953	2.415
MISMATCH_REPAIR	4.538		3.434			MISMATCH_REPAIR	4.538		3.434
NUCLEOTIDE_EXCISION_REPAIR	2.184		1.946			NUCLEOTIDE_EXCISION_REPAIR	2.184		1.946
OXIDATIVE_PHOSPHORYLATION	2.758	8.9	18.2			OXIDATIVE_PHOSPHORYLATION	2.758	8.9	18.2
PENTOSE_PHOSPHATE_PATHWAY	1.664		7.157			PENTOSE_PHOSPHATE_PATHWAY	1.664		7.157
PROTEASOME	3.466		11.19			PROTEASOME	3.466		11.19
PURINE_METABOLISM	6.481	3.925	6.481			PURINE_METABOLISM	6.481	3.925	6.481
PYRIMIDINE_METABOLISM	6.575	2.035	3.434			PYRIMIDINE_METABOLISM	6.575	2.035	3.434
RNA_DEGRADATION	13.314	1.413	6.481			RNA_DEGRADATION	13.314	1.413	6.481
SPLICEOSOME	13.314	1.571	7.288			SPLICEOSOME	13.314	1.571	7.288
GLYCOLYSIS_GLUCONEOGENESIS		1.72	6.273			GLYCOLYSIS_GLUCONEOGENESIS		1.72	6.273
PEROXISOME		2.252	2.402			PEROXISOME		2.252	2.402
VALINE_LEUCINE_AND_ISOLEUCINE_DEGRADATION		1.844	1.353			VALINE_LEUCINE_AND_ISOLEUCINE_DEGRADATION		1.844	1.353
	-log10(pValue) CMX_over_Cyt_Ribo_UNIQUE.DOWN_genes	-log10(pValue) CMX_over_CMX.inhib_Ribo_UNIQUE.UP_genes	-log10(pValue) Cyt_over_Cyt.inhib_Ribo_UNIQUE.UP_genes			KEGG pathways	CMX DWN	CMX pp242 UP	Cyt UP
DRUG_METABOLISM_CYTOCHROME_P450	1.862					DRUG_METABOLISM_CYTOCHROME_P450	1.862
P53_SIGNALING_PATHWAY	1.936					P53_SIGNALING_PATHWAY	1.936
RIG_I_LIKE_RECEPTOR_SIGNALING_PATHWAY	1.881					RIG_I_LIKE_RECEPTOR_SIGNALING_PATHWAY	1.881
ERBB_SIGNALING_PATHWAY		1.993				ERBB_SIGNALING_PATHWAY		1.993
FC_EPSILON_RI_SIGNALING_PATHWAY		1.609				FC_EPSILON_RI_SIGNALING_PATHWAY		1.609
INSULIN_SIGNALING_PATHWAY		1.844				INSULIN_SIGNALING_PATHWAY		1.844
MAPK_SIGNALING_PATHWAY		1.844				MAPK_SIGNALING_PATHWAY		1.844
NOTCH_SIGNALING_PATHWAY		2.088				NOTCH_SIGNALING_PATHWAY		2.088
P53_SIGNALING_PATHWAY		1.571				P53_SIGNALING_PATHWAY		1.571
PHOSPHATIDYLINOSITOL_SIGNALING_SYSTEM		1.957				PHOSPHATIDYLINOSITOL_SIGNALING_SYSTEM		1.957
VEGF_SIGNALING_PATHWAY		1.709				VEGF_SIGNALING_PATHWAY		1.709

## Sheet: CMX DWN
GeneSet	-log10(pValue) CMX_over_Cyt_Ribo_UNIQUE.DOWN_genes		GeneSet	-log10(pValue) CMX_over_CMX.inhib_Ribo_UNIQUE.UP_genes		GeneSet	-log10(pValue) Cyt_over_Cyt.inhib_Ribo_UNIQUE.UP_genes
AMINOACYL_TRNA_BIOSYNTHESIS	3.095					AMINOACYL_TRNA_BIOSYNTHESIS	3.597
BASE_EXCISION_REPAIR	3.419					BASE_EXCISION_REPAIR	1.706
CELL_CYCLE	12.687
CITRATE_CYCLE_TCA_CYCLE	2.129					CELL_CYCLE	1.589
						CITRATE_CYCLE_TCA_CYCLE	4.449
DNA_REPLICATION	5.144
DRUG_METABOLISM_CYTOCHROME_P450	1.862		ERBB_SIGNALING_PATHWAY	1.993		DNA_REPLICATION	6.965
FRUCTOSE_AND_MANNOSE_METABOLISM	2.758					FRUCTOSE_AND_MANNOSE_METABOLISM	2.478
GALACTOSE_METABOLISM	1.71		FC_EPSILON_RI_SIGNALING_PATHWAY	1.609		GALACTOSE_METABOLISM	4.03
GLUTATHIONE_METABOLISM	1.953		GLUTATHIONE_METABOLISM	2.415		GLYCOLYSIS_GLUCONEOGENESIS	6.273
METABOLISM_OF_XENOBIOTICS_BY_CYTOCHROME_P450	1.887
MISMATCH_REPAIR	4.538
NUCLEOTIDE_EXCISION_REPAIR	2.184		GLYCOLYSIS_GLUCONEOGENESIS	1.72
						MISMATCH_REPAIR	3.434
OXIDATIVE_PHOSPHORYLATION	2.758					NUCLEOTIDE_EXCISION_REPAIR	1.946
P53_SIGNALING_PATHWAY	1.936					OXIDATIVE_PHOSPHORYLATION	18.2
PENTOSE_PHOSPHATE_PATHWAY	1.664		INSULIN_SIGNALING_PATHWAY	1.844
PROTEASOME	3.466					PENTOSE_PHOSPHATE_PATHWAY	7.157
PURINE_METABOLISM	6.481		MAPK_SIGNALING_PATHWAY	1.844		PEROXISOME	2.402
PYRIMIDINE_METABOLISM	6.575
RIG_I_LIKE_RECEPTOR_SIGNALING_PATHWAY	1.881					PROTEASOME	11.19
RNA_DEGRADATION	13.314		NOTCH_SIGNALING_PATHWAY	2.088		PURINE_METABOLISM	6.481
			OXIDATIVE_PHOSPHORYLATION	8.9		PYRIMIDINE_METABOLISM	3.434
SPLICEOSOME	13.314		P53_SIGNALING_PATHWAY	1.571
UBIQUITIN_MEDIATED_PROTEOLYSIS	2.705		PEROXISOME	2.252		RNA_DEGRADATION	6.481
			PHOSPHATIDYLINOSITOL_SIGNALING_SYSTEM	1.957		SPLICEOSOME	7.288
						VALINE_LEUCINE_AND_ISOLEUCINE_DEGRADATION	1.353
			PROTEASOME	1.785
			PURINE_METABOLISM	3.925
			PYRIMIDINE_METABOLISM	2.035
			RNA_DEGRADATION	1.413
			SPLICEOSOME	1.571
			VALINE_LEUCINE_AND_ISOLEUCINE_DEGRADATION	1.844
			VEGF_SIGNALING_PATHWAY	1.709
GeneSet	-log10(pValue) CMX_over_Cyt_Ribo_UNIQUE.DOWN_genes	-log10(pValue) CMX_over_CMX.inhib_Ribo_UNIQUE.UP_genes	-log10(pValue) Cyt_over_Cyt.inhib_Ribo_UNIQUE.UP_genes
AMINOACYL_TRNA_BIOSYNTHESIS	3.095		3.597
BASE_EXCISION_REPAIR	3.419		1.706
CELL_CYCLE	12.687		1.589
CITRATE_CYCLE_TCA_CYCLE	2.129		4.449
DNA_REPLICATION	5.144		6.965
FRUCTOSE_AND_MANNOSE_METABOLISM	2.758		2.478
GALACTOSE_METABOLISM	1.71		4.03
GLUTATHIONE_METABOLISM	1.953	2.415
MISMATCH_REPAIR	4.538		3.434
NUCLEOTIDE_EXCISION_REPAIR	2.184		1.946
OXIDATIVE_PHOSPHORYLATION	2.758	8.9	18.2
PENTOSE_PHOSPHATE_PATHWAY	1.664		7.157
PROTEASOME	3.466		11.19
PURINE_METABOLISM	6.481	3.925	6.481
PYRIMIDINE_METABOLISM	6.575	2.035	3.434
RNA_DEGRADATION	13.314	1.413	6.481
SPLICEOSOME	13.314	1.571	7.288
DRUG_METABOLISM_CYTOCHROME_P450	1.862
P53_SIGNALING_PATHWAY	1.936
RIG_I_LIKE_RECEPTOR_SIGNALING_PATHWAY	1.881
ERBB_SIGNALING_PATHWAY		1.993
FC_EPSILON_RI_SIGNALING_PATHWAY		1.609
INSULIN_SIGNALING_PATHWAY		1.844
MAPK_SIGNALING_PATHWAY		1.844
NOTCH_SIGNALING_PATHWAY		2.088
P53_SIGNALING_PATHWAY		1.571
PHOSPHATIDYLINOSITOL_SIGNALING_SYSTEM		1.957
VEGF_SIGNALING_PATHWAY		1.709
GLYCOLYSIS_GLUCONEOGENESIS		1.72	6.273
PEROXISOME		2.252	2.402
VALINE_LEUCINE_AND_ISOLEUCINE_DEGRADATION		1.844	1.353

## Sheet: Figs GraphPad
ORA - over representation analysis
Over - over representation	Under - under representation
Examples of pathway differences between Cytomatrix and Cytosol
Figure 1A
KEGG Pathways	CMX Over	Cyt under
MAPK SIGNALING PATHWAY	1.93	3.982
PATHWAYS IN CANCER	6.721	11.665
TGF BETA SIGNALING PATHWAY	5.177	3.394
WNT SIGNALING PATHWAY	3.24	4.024
HEDGEHOG SIGNALING PATHWAY	3.105	1.906
NOTCH SIGNALING PATHWAY	2.002	1.739
COLORECTAL CANCER		3.982
ERBB SIGNALING PATHWAY		1.905
CALCIUM SIGNALING PATHWAY	4.022
PHOSPHATIDYLINOSITOL SIGNALING SYSTEM	4.679
Figure 1B
KEGG Pathways	CMX over	Cyt under
ADHERENS JUNCTION	1.544	4.548
ENDOCYTOSIS	4.334	3.266
FOCAL ADHESION	2.05	11.187
GAP JUNCTION	1.786	1.438
REGULATION OF ACTIN CYTOSKELETON	2.05	6.458
TIGHT JUNCTION	2.323	4.168
CELL ADHESION MOLECULES CAMS	1.435	2.814
SPHINGOLIPID METABOLISM	3.052	2.652
N_GLYCAN_BIOSYNTHESIS	2.562
INOSITOL_PHOSPHATE_METABOLISM	4.428
Figure 1C
KEGG Pathways	CMX under	Cyt over
AMINOACYL TRNA BIOSYNTHESIS	3.095	3.597
CELL CYCLE	12.687	1.589
CITRATE CYCLE TCA CYCLE	2.129	4.449
FRUCTOSE AND MANNOSE METABOLISM	2.758	2.478
GALACTOSE METABOLISM	1.71	4.03
PENTOSE PHOSPHATE PATHWAY	1.664	7.157
PROTEASOME	3.466	11.19
RNA DEGRADATION	13.314	6.481
PURINE METABOLISM	6.481	6.481
PYRIMIDINE METABOLISM	6.575	3.434
Figure 1D
KEGG Pathways	CMX under	Cyt over
SPLICEOSOME	13.31	7.288
DNA REPLICATION	5.144	6.965
MISMATCH REPAIR	4.538	3.434
NUCLEOTIDE EXCISION REPAIR	2.181	1.946
BASE EXCISION REPAIR	3.419	1.706
NUCLEOTIDESUGAR METABOLISM		3.434
CYSTEINE METABOLISM		4.155
LYSINE DEGRADATION		1.353
PEROXISOME		2.402
GLYCOLYSIS GLUCONEOGENESIS		6.273

## Sheet: GraphPad prep
	KEGG Pathways	CMX UP	Cyt DWN		KEGG Pathways	CMX DWN	Cyt UP				KEGG Pathways	CMX DWN	Cyt UP			KEGG Pathways	CMX UP	Cyt DWN
	ADHERENS JUNCTION	1.544	4.548		AMINOACYL TRNA BIOSYNTHESIS	3.095	3.597				SPLICEOSOME	13.31	7.288			MAPK SIGNALING PATHWAY	1.93	3.982
	ENDOCYTOSIS	4.334	3.266		CELL CYCLE	12.687	1.589				DNA REPLICATION	5.144	6.965			PATHWAYS IN CANCER	6.721	11.665
	FOCAL ADHESION	2.05	11.187		CITRATE CYCLE TCA CYCLE	2.129	4.449				MISMATCH REPAIR	4.538	3.434			TGF BETA SIGNALING PATHWAY	5.177	3.394
	GAP JUNCTION	1.786	1.438		FRUCTOSE AND MANNOSE METABOLISM	2.758	2.478				NUCLEOTIDE EXCISION REPAIR	2.181	1.946			WNT SIGNALING PATHWAY	3.24	4.024
	REGULATION OF ACTIN CYTOSKELETON	2.05	6.458		GALACTOSE METABOLISM	1.71	4.03				BASE EXCISION REPAIR	3.419	1.706			HEDGEHOG SIGNALING PATHWAY	3.105	1.906
	TIGHT JUNCTION	2.323	4.168		PENTOSE PHOSPHATE PATHWAY	1.664	7.157				NUCLEOTIDESUGAR METABOLISM		3.434			NOTCH SIGNALING PATHWAY	2.002	1.739
	CELL ADHESION MOLECULES CAMS	1.435	2.814		PROTEASOME	3.466	11.19				CYSTEINE METABOLISM		4.155			COLORECTAL CANCER		3.982
	SPHINGOLIPID METABOLISM	3.052	2.652		RNA DEGRADATION	13.314	6.481				LYSINE DEGRADATION		1.353			ERBB SIGNALING PATHWAY		1.905
	N_GLYCAN_BIOSYNTHESIS	2.562			PURINE METABOLISM	6.481	6.481				PEROXISOME		2.402			CALCIUM SIGNALING PATHWAY	4.022
	INOSITOL_PHOSPHATE_METABOLISM	4.428			PYRIMIDINE METABOLISM	6.575	3.434				GLYCOLYSIS GLUCONEOGENESIS		6.273			PHOSPHATIDYLINOSITOL SIGNALING SYSTEM	4.679
								.
					.
