# Supplementary material for: Cytoplasmic physicochemical factors drive malignant transformation by adapting bioenergetic settings
Source: Biochem Biophys Rep. 2025 Jun 7;43:102079. doi: 10.1016/j.bbrep.2025.102079 (PMC12173752; doi:10.1016/j.bbrep.2025.102079)
Supplement: Multimedia component 2 [file mmc2.xlsx]

## Sheet: Structure forming
		Table S3. Mass-spectrometry proteome, related to Figure 2.		Structure forming proteome, cytoskeleton and membrane structure organizing proteome
GeneID	TaxonID	GeneSymbol	GeneDescription	Function Category	ER_GOLGI	CellMembrane	SECRETED	iBAQ_MED_47367_CMX1	iBAQ_MED_47368_CMX2
302	9606	ANXA2	annexin A2	Plasma membrane			SECRETED	2341.63	2146.13
70	9606	ACTC1	actin, alpha, cardiac muscle 1					2112.21	1395.25
60	9606	ACTB	actin, beta					2078.04	1756.23
3856	9606	KRT8	keratin 8, type II					2028.75	1815.49
3875	9606	KRT18	keratin 18, type I					1241.39	1191.13
71	9606	ACTG1	actin gamma 1					1208.96	908.793
203068	9606	TUBB	tubulin, beta class I					754.604	695.66
3880	9606	KRT19	keratin 19, type I					727.745	736.625
5216	9606	PFN1	profilin 1	actin binding				684.482	483.392
84833	9606	USMG5	up-regulated during skeletal muscle growth 5 homolog (mouse)					669.7	469.611
9168	9606	TMSB10	thymosin beta 10	actin filament organization				502.964	692.986
347733	9606	TUBB2B	tubulin, beta 2B class IIb					494.78	479.222
7277	9606	TUBA4A	tubulin, alpha 4a					449.71	596.995
4072	9606	EPCAM	epithelial cell adhesion molecule	Plasma membrane		Cell Membrane		384.786	280.982
1072	9606	CFL1	cofilin 1 (non-muscle)			Cell Membrane		362.354	345.245
1495	9606	CTNNA1	catenin (cadherin-associated protein), alpha 1, 102kDa	Plasma membrane	GOLGI	Cell Membrane		308.593	297.112
708	9606	C1QBP	complement component 1, q subcomponent binding protein	Plasma membrane		Cell Membrane	SECRETED	295.935	214.821
79026	9606	AHNAK	AHNAK nucleoprotein					295.929	321.861
10970	9606	CKAP4	cytoskeleton-associated protein 4		ENDORETICULUM	Cell Membrane		249.796	168.608
10989	9606	IMMT	inner membrane protein, mitochondrial					248.104	229.047
3958	9606	LGALS3	lectin, galactoside-binding, soluble, 3	Plasma membrane			SECRETED	245.565	139.83
84790	9606	TUBA1C	tubulin, alpha 1c					230.174	591.808
1500	9606	CTNND1	catenin (cadherin-associated protein), delta 1	Plasma membrane		Cell Membrane		211.835	173.408
65108	9606	MARCKSL1	MARCKS-like 1	actin binding		Cell Membrane		201.648	188.755
1499	9606	CTNNB1	catenin (cadherin-associated protein), beta 1, 88kDa	Plasma membrane		Cell Membrane		186.701	146.557
999	9606	CDH1	cadherin 1, type 1	Plasma membrane		Cell Membrane		185.489	138.068
23788	9606	MTCH2	mitochondrial carrier 2					179.828	158.936
50809	9606	HP1BP3	heterochromatin protein 1, binding protein 3					168.575	163.195
10383	9606	TUBB4B	tubulin, beta 4B class IVb					155.751	186.379
347688	9606	TUBB8	tubulin, beta 8 class VIII					154.975	71.5895
8815	9606	BANF1	barrier to autointegration factor 1	nuclear assembly				138.503	118.147
7114	9606	TMSB4X	thymosin beta 4, X-linked	cytoskeleton organization				135.8	145.219
4926	9606	NUMA1	nuclear mitotic apparatus protein 1	microtubul interaction				131.663	139.63
10961	9606	ERP29	endoplasmic reticulum protein 29		ENDORETICULUM			123.182	130.036
55210	9606	ATAD3A	ATPase family, AAA domain containing 3A	mitochnodria organization				120.226	104.887
3866	9606	KRT15	keratin 15, type I					118.79	122.387
682	9606	BSG	basigin (Ok blood group)	Plasma membrane		Cell Membrane		112.966	80.6709
3998	9606	LMAN1	lectin, mannose-binding, 1					110.958	48.9561
2010	9606	EMD	emerin		ENDORETICULUM			110.703	90.4882
11160	9606	ERLIN2	ER lipid raft associated 2	Plasma membrane	ENDORETICULUM			108.767	81.1198
5411	9606	PNN	pinin, desmosome associated protein	Plasma membrane				107.363	115.18
81	9606	ACTN4	actinin, alpha 4					107.034	101.4
10762	9606	NUP50	nucleoporin 50kDa					106.367	112.687
57506	9606	MAVS	mitochondrial antiviral signaling protein					104.772	91.6615
4236	9606	MFAP1	microfibrillar-associated protein 1				SECRETED	103.422	78.6902
3853	9606	KRT6A	keratin 6A, type II					97.7017	84.4151
286887	9606	KRT6C	keratin 6C, type II					97.7017	84.4151
9688	9606	NUP93	nucleoporin 93kDa					94.7949	81.3177
3925	9606	STMN1	stathmin 1	disassembly of microtubules				93.1581	136.472
55327	9606	LIN7C	lin-7 homolog C (C. elegans)	Plasma membrane		Cell Membrane		91.712	68.9644
129401	9606	NUP35	nucleoporin 35kDa					90.0098	96.567
7170	9606	TPM3	tropomyosin 3					80.1294	96.3284
90871	9606	TMEM261	transmembrane protein 261					79.7833	78.523
23603	9606	CORO1C	coronin, actin binding protein, 1C			Cell Membrane		73.646	41.9466
86	9606	ACTL6A	actin-like 6A	Plasma membrane				72.5825	79.3689
3728	9606	JUP	junction plakoglobin	Plasma membrane		Cell Membrane		71.5551	71.774
55858	9606	TMEM165	transmembrane protein 165		GOLGI			70.9769	45.2181
23636	9606	NUP62	nucleoporin 62kDa					70.6591	47.4994
493856	9606	CISD2	CDGSH iron sulfur domain 2		ENDORETICULUM			70.5417	44.5036
23225	9606	NUP210	nucleoporin 210kDa					67.938	51.4993
55161	9606	TMEM33	transmembrane protein 33		ENDORETICULUM			65.1068	53.1958
84896	9606	ATAD1	ATPase family, AAA domain containing 1	mitochnodria organization		Cell Membrane		63.48	55.4937
8467	9606	SMARCA5	SWI/SNF related, matrix associated, actin dependent regulator of chromatin, subfamily a, member 5					63.289	63.8588
23592	9606	LEMD3	LEM domain containing 3					61.1429	47.1689
55847	9606	CISD1	CDGSH iron sulfur domain 1					60.6993	32.2369
345651	9606	ACTBL2	actin, beta-like 2					60.6785	27.5793
51155	9606	HN1	hematological and neurological expressed 1					60.6023	65.9593
26092	9606	TOR1AIP1	torsin A interacting protein 1	nuclear membrane integrity				58.9273	51.4851
9221	9606	NOLC1	nucleolar and coiled-body phosphoprotein 1					58.5921	70.1668
7175	9606	TPR	translocated promoter region, nuclear basket protein					56.6656	55.1447
8407	9606	TAGLN2	transgelin 2	cadherin binding				54.348	46.4994
3860	9606	KRT13	keratin 13, type I					53.1241	78.3391
79366	9606	HMGN5	high mobility group nucleosome binding domain 5					52.8041	40.4292
9972	9606	NUP153	nucleoporin 153kDa					51.6503	44.5287
2037	9606	EPB41L2	erythrocyte membrane protein band 4.1-like 2	Plasma membrane		Cell Membrane		51.6054	42.1016
829	9606	CAPZA1	capping protein (actin filament) muscle Z-line, alpha 1					50.6324	46.0395
1829	9606	DSG2	desmoglein 2	Plasma membrane		Cell Membrane		49.7848	42.0831
3927	9606	LASP1	LIM and SH3 protein 1	actin-based cytoskeletal activities				49.7622	35.9871
163590	9606	TOR1AIP2	torsin A interacting protein 2	nuclear membrane integrity	ENDORETICULUM			48.6303	47.3248
57122	9606	NUP107	nucleoporin 107kDa					48.2187	36.1628
54499	9606	TMCO1	transmembrane and coiled-coil domains 1		ENDORETICULUM			47.9884	35.0675
7430	9606	EZR	ezrin	Plasma membrane		Cell Membrane		47.6772	48.9977
55177	9606	RMDN3	regulator of microtubule dynamics 3					46.6357	39.345
2091	9606	FBL	fibrillarin					46.2822	47.8795
8773	9606	SNAP23	synaptosomal-associated protein, 23kDa	Plasma membrane		Cell Membrane		45.7868	41.5421
22974	9606	TPX2	TPX2, microtubule-associated					45.391	42.9845
3383	9606	ICAM1	intercellular adhesion molecule 1	Plasma membrane				43.8696	30.6417
374882	9606	TMEM205	transmembrane protein 205					43.6111	36.4264
10093	9606	ARPC4	actin related protein 2/3 complex, subunit 4, 20kDa					43.1059	30.2502
100506658	9606	OCLN	occludin	regulation of the tight junction				42.8725	35.8484
4637	9606	MYL6	myosin, light chain 6, alkali, smooth muscle and non-muscle					42.8441	46.5239
10613	9606	ERLIN1	ER lipid raft associated 1		ENDORETICULUM			42.8261	36.0479
55746	9606	NUP133	nucleoporin 133kDa					42.7921	33.3504
301	9606	ANXA1	annexin A1			Cell Membrane		42.7703	36.8319
9631	9606	NUP155	nucleoporin 155kDa					42.5283	49.8701
389203	9606	SMIM20	small integral membrane protein 20					42.4374	26.2913
8021	9606	NUP214	nucleoporin 214kDa					41.555	44.6687
22919	9606	MAPRE1	microtubule-associated protein, RP/EB family, member 1		GOLGI			41.5475	48.1466
7171	9606	TPM4	tropomyosin 4					41.5276	45.5618
3107	9606	HLA-C	major histocompatibility complex, class I, C	Plasma membrane	BOTH			41.1131	20.8944
6711	9606	SPTBN1	spectrin, beta, non-erythrocytic 1	Plasma membrane		Cell Membrane		40.7057	32.4577
53371	9606	NUP54	nucleoporin 54kDa					39.7601	34.3712
55339	9606	WDR33	WD repeat domain 33					39.7363	44.7569
4627	9606	MYH9	myosin, heavy chain 9, non-muscle	Plasma membrane				39.6064	31.4903
6709	9606	SPTAN1	spectrin, alpha, non-erythrocytic 1					38.8582	32.8397
83858	9606	ATAD3B	ATPase family, AAA domain containing 3B	mitochnodria organization				38.5837	49.9251
10097	9606	ACTR2	ARP2 actin-related protein 2 homolog (yeast)	Kinase				38.5428	24.0148
81502	9606	HM13	histocompatibility (minor) 13	Plasma membrane	ENDORETICULUM	Cell Membrane		37.9898	48.2696
26003	9606	GORASP2	golgi reassembly stacking protein 2, 55kDa		GOLGI			37.2748	36.6189
2017	9606	CTTN	cortactin		GOLGI			37.2618	33.6422
3848	9606	KRT1	keratin 1, type II			Cell Membrane		37.2006	78.0334
57142	9606	RTN4	reticulon 4	Plasma membrane	ENDORETICULUM			37.0334	34.8371
306	9606	ANXA3	annexin A3	Plasma membrane				36.5331	22.8705
56990	9606	CDC42SE2	CDC42 small effector 2	organization of the actin cytoskeleton		Cell Membrane		36.4453	24.125
9694	9606	EMC2	ER membrane protein complex subunit 2		ENDORETICULUM			36.0562	26.1801
9818	9606	NUP58	nucleoporin 58kDa					35.3584	23.0412
832	9606	CAPZB	capping protein (actin filament) muscle Z-line, beta					35.3135	45.9987
3054	9606	HCFC1	host cell factor C1					35.1678	42.4435
83787	9606	ARMC10	armadillo repeat containing 10		ENDORETICULUM			35.0758	39.7135
90861	9606	HN1L	hematological and neurological expressed 1-like					34.8642	35.3588
3688	9606	ITGB1	integrin, beta 1 (fibronectin receptor, beta polypeptide, antigen CD29 includes MDF2, MSK12)	Plasma membrane		Cell Membrane		34.8339	22.5141
3106	9606	HLA-B	major histocompatibility complex, class I, B	Plasma membrane	BOTH			34.116	17.3191
55082	9606	ARGLU1	arginine and glutamate rich 1	cadherin binding				34.0565	21.1649
23165	9606	NUP205	nucleoporin 205kDa					33.267	20.5594
84617	9606	TUBB6	tubulin, beta 6 class V					32.1432	23.2663
9948	9606	WDR1	WD repeat domain 1					32.1292	17.3491
51406	9606	NOL7	nucleolar protein 7, 27kDa					31.7841	25.0867
79023	9606	NUP37	nucleoporin 37kDa					31.5673	24.7209
23279	9606	NUP160	nucleoporin 160kDa					31.3091	21.2054
6902	9606	TBCA	tubulin folding cofactor A					31.0782	45.3944
5318	9606	PKP2	plakophilin 2	Plasma membrane				30.9407	24.2754
4134	9606	MAP4	microtubule-associated protein 4					30.1447	35.998
10360	9606	NPM3	nucleophosmin/nucleoplasmin 3					30.0637	21.2998
2316	9606	FLNA	filamin A, alpha	Plasma membrane				29.9833	23.7807
11091	9606	WDR5	WD repeat domain 5					28.683	32.444
79902	9606	NUP85	nucleoporin 85kDa					28.222	23.5437
6834	9606	SURF1	surfeit 1					28.0796	20.7179
3852	9606	KRT5	keratin 5, type II					27.8	61.765
51474	9606	LIMA1	LIM domain and actin binding 1	Plasma membrane				27.704	20.4628
10226	9606	PLIN3	perilipin 3		GOLGI			27.3596	27.5229
6836	9606	SURF4	surfeit 4					27.2887	17.918
103910	9606	MYL12B	myosin, light chain 12B, regulatory					27.2827	20.1861
348995	9606	NUP43	nucleoporin 43kDa					27.1264	17.4558
80086	9606	TUBA4B	tubulin, alpha 4b					26.9021	24.7857
51280	9606	GOLM1	golgi membrane protein 1		GOLGI			26.7578	21.1841
10487	9606	CAP1	CAP, adenylate cyclase-associated protein 1 (yeast)	PM, actin binding		Cell Membrane		26.751	29.769
56889	9606	TM9SF3	transmembrane 9 superfamily member 3					26.6467	12.0817
126353	9606	MISP	mitotic spindle positioning					26.3094	20.7218
3673	9606	ITGA2	integrin, alpha 2 (CD49B, alpha 2 subunit of VLA-2 receptor)	Plasma membrane				26.2768	19.7305
7414	9606	VCL	vinculin	involved in anchoring F-actin to the membrane		Cell Membrane		25.9539	32.6363
120	9606	ADD3	adducin 3 (gamma)	Plasma membrane		Cell Membrane		25.8997	27.1862
10627	9606	MYL12A	myosin, light chain 12A, regulatory, non-sarcomeric					24.5544	18.1674
6382	9606	SDC1	syndecan 1	Plasma membrane			SECRETED	24.4727	20.5667
10096	9606	ACTR3	ARP3 actin-related protein 3 homolog (yeast)					24.2862	20.1354
3857	9606	KRT9	keratin 9, type I					24.1614	48.6186
308	9606	ANXA5	annexin A5					24.0853	23.0015
4735	9606	2021-09-02	septin 2	Plasma membrane		Cell Membrane		23.1118	21.3299
81929	9606	SEH1L	SEH1-like nucleoporin					22.7759	20.7156
51535	9606	PPHLN1	periphilin 1	keratinization	GOLGI			22.708	18.0715
8208	9606	CHAF1B	chromatin assembly factor 1, subunit B (p60)					22.6743	19.0513
25813	9606	SAMM50	SAMM50 sorting and assembly machinery component	cristae formation				22.4648	14.3607
55706	9606	NDC1	NDC1 transmembrane nucleoporin					22.3058	14.9308
311	9606	ANXA11	annexin A11					22.1528	20.3814
23513	9606	SCRIB	scribbled planar cell polarity protein	cell-cell adhesion		Cell Membrane		22.1215	20.9251
23071	9606	ERP44	endoplasmic reticulum protein 44					22.0858	18.4699
84365	9606	NIFK	nucleolar protein interacting with the FHA domain of MKI67					21.9066	17.3855
200185	9606	KRTCAP2	keratinocyte associated protein 2					21.8343	24.5747
80335	9606	WDR82	WD repeat domain 82					21.529	17.2352
6856	9606	SYPL1	synaptophysin-like 1					21.3591	10.996
7082	9606	TJP1	tight junction protein 1			Cell Membrane		21.2106	17.6633
5049	9606	PAFAH1B2	platelet-activating factor acetylhydrolase 1b, catalytic subunit 2 (30kDa)					20.4928	13.0113
9777	9606	TM9SF4	transmembrane 9 superfamily protein member 4		GOLGI			20.4487	16.0076
23353	9606	SUN1	Sad1 and UNC84 domain containing 1					20.2782	21.76
114569	9606	MAL2	mal, T-cell differentiation protein 2 (gene/pseudogene)	Plasma membrane		Cell Membrane		20.2421	38.5724
118	9606	ADD1	adducin 1 (alpha)	Plasma membrane		Cell Membrane		20.102	16.2645
84928	9606	TMEM209	transmembrane protein 209					20.0162	25.116
11187	9606	PKP3	plakophilin 3					19.9612	16.727
10363	9606	HMG20A	high mobility group 20A	Transcription factor				19.8638	11.3657
8826	9606	IQGAP1	IQ motif containing GTPase activating protein 1	Plasma membrane		Cell Membrane		19.0525	16.6548
3858	9606	KRT10	keratin 10, type I					18.9868	66.2752
10092	9606	ARPC5	actin related protein 2/3 complex, subunit 5, 16kDa					18.6899	12.1293
9124	9606	PDLIM1	PDZ and LIM domain 1					18.6708	21.6505
85013	9606	TMEM128	transmembrane protein 128					18.3705	13.7592
55037	9606	PTCD3	pentatricopeptide repeat domain 3	ribosome assembly				18.3376	17.1269
23406	9606	COTL1	coactosin-like F-actin binding protein 1					18.0882	12.4194
84233	9606	TMEM126A	transmembrane protein 126A					18.0103	44.992
23244	9606	PDS5A	PDS5 cohesin associated factor A					17.9843	20.3581
79666	9606	PLEKHF2	pleckstrin homology domain containing, family F (with FYVE domain) member 2		ENDORETICULUM			17.8314	17.3753
55156	9606	ARMC1	armadillo repeat containing 1					17.665	10.0334
10801	9606	2021-09-09	septin 9	Filament-forming cytoskeletal GTPase				17.2978	21.2783
26509	9606	MYOF	myoferlin	Plasma membrane		Cell Membrane		17.1232	14.5977
87	9606	ACTN1	actinin, alpha 1			Cell Membrane		17.1143	16.1987
9883	9606	POM121	POM121 transmembrane nucleoporin					17.1098	16.1023
23047	9606	PDS5B	PDS5 cohesin associated factor B	Transcription factor				16.9516	15.9285
3105	9606	HLA-A	major histocompatibility complex, class I, A	Plasma membrane	BOTH			16.8204	19.1121
57175	9606	CORO1B	coronin, actin binding protein, 1B					16.7113	9.77759
221496	9606	LEMD2	LEM domain containing 2		ENDORETICULUM			16.6963	14.9384
51024	9606	FIS1	fission, mitochondrial 1		ENDORETICULUM			16.6482	12.9721
10094	9606	ARPC3	actin related protein 2/3 complex, subunit 3, 21kDa					16.6367	11.6913
654483	9606	BOLA2B	bolA family member 2B	[2Fe-2S] cluster assembly				16.484	15.8603
23654	9606	PLXNB2	plexin B2			Cell Membrane		16.4528	11.6518
7168	9606	TPM1	tropomyosin 1 (alpha)					16.3661	14.3231
79188	9606	TMEM43	transmembrane protein 43		GOLGI			16.2923	15.3726
29105	9606	CFAP20	cilia and flagella associated protein 20					16.2832	17.877
23705	9606	CADM1	cell adhesion molecule 1	Plasma membrane		Cell Membrane		15.9171	12.5764
83460	9606	EMC6	ER membrane protein complex subunit 6					15.868	7.5278
11151	9606	CORO1A	coronin, actin binding protein, 1A	Plasma membrane		Cell Membrane		15.6209	15.7138
9375	9606	TM9SF2	transmembrane 9 superfamily member 2					15.4646	11.9196
3959	9606	LGALS3BP	lectin, galactoside-binding, soluble, 3 binding protein	Cell adhesion			SECRETED	15.032	12.1984
11075	9606	STMN2	stathmin 2	tubulin binding	GOLGI	Cell Membrane		15.0096	7.42903
51203	9606	NUSAP1	nucleolar and spindle associated protein 1					14.9921	19.6679
4642	9606	MYO1D	myosin ID					14.8205	13.97
56851	9606	EMC7	ER membrane protein complex subunit 7					14.7954	14.4636
440574	9606	MINOS1	mitochondrial inner membrane organizing system 1					14.66	6.78022
2801	9606	GOLGA2	golgin A2		GOLGI			14.568	9.96661
55004	9606	LAMTOR1	late endosomal/lysosomal adaptor, MAPK and MTOR activator 1	Plasma membrane		Cell Membrane		14.5598	8.83893
55752	9606	2021-09-11	septin 11	Filament-forming cytoskeletal GTPase				14.5404	13.4319
55486	9606	PARL	presenilin associated, rhomboid-like					14.4904	7.94231
81887	9606	LAS1L	LAS1-like, ribosome biogenesis factor					14.4644	14.0186
29127	9606	RACGAP1	Rac GTPase activating protein 1	Component of the centralspindlin complex		Cell Membrane		14.415	12.6166
989	9606	2021-09-07	septin 7					14.399	12.8485
7429	9606	VIL1	villin 1	calcium-regulated actin-binding proteins				14.2967	12.4587
2317	9606	FLNB	filamin B, beta	Plasma membrane				14.2811	11.9903
23065	9606	EMC1	ER membrane protein complex subunit 1					13.7689	11.3076
152100	9606	CMC1	C-x(9)-C motif containing 1					13.7488	13.1031
57418	9606	WDR18	WD repeat domain 18					13.6453	10.2018
2035	9606	EPB41	erythrocyte membrane protein band 4.1	Plasma membrane				13.418	12.2255
10095	9606	ARPC1B	actin related protein 2/3 complex, subunit 1B, 41kDa					13.3915	10.2754
10328	9606	EMC8	ER membrane protein complex subunit 8					13.2579	6.67514
54332	9606	GDAP1	ganglioside induced differentiation associated protein 1	mitochnodria organization				13.1407	9.19588
25777	9606	SUN2	Sad1 and UNC84 domain containing 2					13.1273	10.0045
11270	9606	NRM	nurim (nuclear envelope membrane protein)					12.934	7.28608
80349	9606	WDR61	WD repeat domain 61					12.6947	4.39537
3956	9606	LGALS1	lectin, galactoside-binding, soluble, 1				SECRETED	12.6393	10.1246
5962	9606	RDX	radixin	Plasma membrane		Cell Membrane		12.5039	8.06248
10036	9606	CHAF1A	chromatin assembly factor 1, subunit A (p150)					12.4681	11.8738
90550	9606	MCU	mitochondrial calcium uniporter					12.4337	10.6181
55831	9606	EMC3	ER membrane protein complex subunit 3					12.3424	7.55654
11252	9606	PACSIN2	protein kinase C and casein kinase substrate in neurons 2	cytoskeletal protein binding		Cell Membrane		12.2367	10.0016
1434	9606	CSE1L	CSE1 chromosome segregation 1-like (yeast)					12.1829	10.1521
92399	9606	MRRF	mitochondrial ribosome recycling factor					12.161	12.6122
64866	9606	CDCP1	CUB domain containing protein 1	PM, cell adhesion		Cell Membrane	SECRETED	12.1453	11.1561
55149	9606	MTPAP	mitochondrial poly(A) polymerase					12.091	9.56605
51234	9606	EMC4	ER membrane protein complex subunit 4					12.084	8.51666
4641	9606	MYO1C	myosin IC	Plasma membrane		Cell Membrane		12.0534	10.0067
29766	9606	TMOD3	tropomodulin 3 (ubiquitous)					12.0174	9.81228
7095	9606	SEC62	SEC62 homolog, preprotein translocation factor		ENDORETICULUM			12.0172	9.07044
1266	9606	CNN3	calponin 3, acidic					11.9335	10.9221
5339	9606	PLEC	plectin	Plasma membrane				11.8666	9.64529
57698	9606	SHTN1	shootin 1	actin filament binding				11.6082	11.2633
1073	9606	CFL2	cofilin 2 (muscle)					11.3873	8.64861
10910	9606	SUGT1	SGT1 homolog, MIS12 kinetochore complex assembly cochaperone					11.0898	7.16342
10160	9606	FARP1	FERM, RhoGEF (ARHGEF) and pleckstrin domain protein 1 (chondrocyte-derived)			Cell Membrane		10.97	10.2438
4430	9606	MYO1B	myosin IB					10.8718	9.41017
5357	9606	PLS1	plastin 1					10.6805	6.32063
1059	9606	CENPB	centromere protein B, 80kDa					10.6748	8.02076
6838	9606	SURF6	surfeit 6					10.5419	6.83887
9527	9606	GOSR1	golgi SNAP receptor complex member 1		GOLGI			10.4567	8.70907
26586	9606	CKAP2	cytoskeleton associated protein 2					10.3828	11.9933
3655	9606	ITGA6	integrin, alpha 6	Plasma membrane		Cell Membrane		10.3812	7.8711
3691	9606	ITGB4	integrin, beta 4	Plasma membrane		Cell Membrane		10.3397	7.27008
1785	9606	DNM2	dynamin 2	Plasma membrane	GOLGI	Cell Membrane		10.2185	6.44386
51566	9606	ARMCX3	armadillo repeat containing, X-linked 3					10.2159	9.17048
2734	9606	GLG1	golgi glycoprotein 1		GOLGI			10.2032	7.01103
90522	9606	YIF1B	Yip1 interacting factor homolog B (S. cerevisiae)	maintenance of the Golgi structure				10.1848	4.56827
51522	9606	TMEM14C	transmembrane protein 14C					10.1388	11.5514
7791	9606	ZYX	zyxin	Plasma membrane				10.1221	11.8271
4059	9606	BCAM	basal cell adhesion molecule (Lutheran blood group)	Plasma membrane				10.055	7.69093
2934	9606	GSN	gelsolin	actin binding			SECRETED	10.014	7.12488
5493	9606	PPL	periplakin	Plasma membrane		Cell Membrane		10.0099	6.8431
28988	9606	DBNL	drebrin-like			Cell Membrane		9.96872	7.13272
345630	9606	FBLL1	fibrillarin-like 1					9.93339	12.6245
56108	9606	PCDHGA7	protocadherin gamma subfamily A, 7	Plasma membrane		Cell Membrane		9.93025	0.706349
440026	9606	TMEM41B	transmembrane protein 41B					9.59201	9.48089
201931	9606	TMEM192	transmembrane protein 192		BOTH			9.58007	7.17243
5050	9606	PAFAH1B3	platelet-activating factor acetylhydrolase 1b, catalytic subunit 3 (29kDa)					9.4597	15.8617
23511	9606	NUP188	nucleoporin 188kDa					9.3995	7.2971
1465	9606	CSRP1	cysteine and glycine-rich protein 1					9.38118	9.43252
100101267	9606	POM121C	POM121 transmembrane nucleoporin C					9.33814	9.63132
4580	9606	MTX1	metaxin 1					9.33703	7.10313
9419	9606	CRIPT	cysteine-rich PDZ-binding protein					9.3348	8.53408
64423	9606	INF2	inverted formin, FH2 and WH2 domain containing	actin binding				9.16025	6.49213
1824	9606	DSC2	desmocollin 2	Plasma membrane		Cell Membrane		9.10775	14.6009
9019	9606	MPZL1	myelin protein zero-like 1					9.08446	5.5173
83473	9606	KATNAL2	katanin p60 subunit A-like 2					9.04535	16.1778
307	9606	ANXA4	annexin A4					9.0045	6.17015
7169	9606	TPM2	tropomyosin 2 (beta)					8.98106	7.81701
51154	9606	MRTO4	MRT4 homolog, ribosome maturation factor					8.95742	5.54907
340061	9606	TMEM173	transmembrane protein 173	Plasma membrane	GOLGI	Cell Membrane		8.67316	9.51428
214	9606	ALCAM	activated leukocyte cell adhesion molecule				SECRETED	8.62816	7.41127
6786	9606	STIM1	stromal interaction molecule 1	Plasma membrane	ENDORETICULUM	Cell Membrane		8.56881	6.07812
10755	9606	GIPC1	GIPC PDZ domain containing family, member 1	actin binding				8.42257	10.0595
7094	9606	TLN1	talin 1	Plasma membrane		Cell Membrane		8.42171	7.46539
11097	9606	NUPL2	nucleoporin like 2					8.30153	11.3617
56942	9606	CMC2	C-x(9)-C motif containing 2					8.1416	7.85319
1366	9606	CLDN7	claudin 7	Plasma membrane		Cell Membrane		7.90882	12.1282
25874	9606	MPC2	mitochondrial pyruvate carrier 2					7.86073	10.2812
6903	9606	TBCC	tubulin folding cofactor C					7.77093	1.14114
1781	9606	DYNC1I2	dynein, cytoplasmic 1, intermediate chain 2					7.6233	9.09921
9414	9606	TJP2	tight junction protein 2			Cell Membrane		7.57941	5.79289
79707	9606	NOL9	nucleolar protein 9					7.57314	10.05
8502	9606	PKP4	plakophilin 4			Cell Membrane		7.55321	4.4959
6645	9606	SNTB2	syntrophin, beta 2 (dystrophin-associated protein A1, 59kDa, basic component 2)			Cell Membrane		7.54545	5.72792
10540	9606	DCTN2	dynactin 2 (p50)					7.38531	4.73423
153339	9606	TMEM167A	transmembrane protein 167A					7.37779	5.26883
54477	9606	PLEKHA5	pleckstrin homology domain containing, family A member 5					7.3607	5.6727
6643	9606	SNX2	sorting nexin 2			Cell Membrane		7.34172	7.46123
7408	9606	VASP	vasodilator-stimulated phosphoprotein	cytoskeleton remodeling		Cell Membrane		7.31476	6.14229
2804	9606	GOLGB1	golgin B1		GOLGI			7.30342	5.94175
10458	9606	BAIAP2	BAI1-associated protein 2	Plasma membrane		Cell Membrane		7.26974	8.46505
10938	9606	EHD1	EH-domain containing 1	Plasma membrane		Cell Membrane		7.16649	3.33458
25929	9606	GEMIN5	gem (nuclear organelle) associated protein 5					7.10237	6.50489
10163	9606	WASF2	WAS protein family, member 2	formation of actin filaments				7.02948	4.59319
1209	9606	CLPTM1	cleft lip and palate associated transmembrane protein 1					6.96454	7.41496
51125	9606	GOLGA7	golgin A7					6.95104	4.54115
309	9606	ANXA6	annexin A6					6.85412	5.17152
136319	9606	MTPN	myotrophin					6.84608	17.7202
9276	9606	COPB2	coatomer protein complex, subunit beta 2 (beta prime)					6.83217	7.74185
1365	9606	CLDN3	claudin 3	Plasma membrane		Cell Membrane		6.80824	8.99564
7108	9606	TM7SF2	transmembrane 7 superfamily member 2		ENDORETICULUM			6.78356	6.24267
64757	9606	2021-03-01	mitochondrial amidoxime reducing component 1					6.72021	8.31828
10121	9606	ACTR1A	ARP1 actin-related protein 1 homolog A, centractin alpha (yeast)					6.66948	3.89295
7262	9606	PHLDA2	pleckstrin homology-like domain, family A, member 2					6.66786	4.94249
5048	9606	PAFAH1B1	platelet-activating factor acetylhydrolase 1b, regulatory subunit 1 (45kDa)	actin fiber organization				6.66504	8.79182
10412	9606	NSA2	NSA2 ribosome biogenesis homolog					6.64412	8.58653
4026	9606	LPP	LIM domain containing preferred translocation partner in lipoma	Plasma membrane		Cell Membrane		6.64211	7.05595
80775	9606	TMEM177	transmembrane protein 177					6.58805	2.59238
5217	9606	PFN2	profilin 2	actin binding				6.55047	3.65476
10313	9606	RTN3	reticulon 3	ER tubular network formation	ENDORETICULUM			6.54465	6.10789
10207	9606	INADL	InaD-like (Drosophila)	Plasma membrane		Cell Membrane		6.48872	4.10737
23481	9606	PES1	pescadillo ribosomal biogenesis factor 1					6.42627	8.61715
84769	9606	MPV17L2	MPV17 mitochondrial membrane protein-like 2					6.41124	4.02308
54968	9606	TMEM70	transmembrane protein 70					6.38989	4.66741
9552	9606	SPAG7	sperm associated antigen 7	microtubule binding				6.35246	4.12228
27333	9606	GOLIM4	golgi integral membrane protein 4		GOLGI			6.26902	4.63361
55863	9606	TMEM126B	transmembrane protein 126B					6.25661	2.62565
6641	9606	SNTB1	syntrophin, beta 1 (dystrophin-associated protein A1, 59kDa, basic component 1)			Cell Membrane		6.21018	3.92432
8996	9606	NOL3	nucleolar protein 3 (apoptosis repressor with CARD domain)					6.17867	3.89401
11034	9606	DSTN	destrin (actin depolymerizing factor)					6.14282	2.22471
1155	9606	TBCB	tubulin folding cofactor B					6.11485	5.98354
10211	9606	FLOT1	flotillin 1	Plasma membrane		Cell Membrane		6.08674	5.50738
51537	9606	MTFP1	mitochondrial fission process 1					6.08239	3.80562
830	9606	CAPZA2	capping protein (actin filament) muscle Z-line, alpha 2					6.06264	6.64331
10548	9606	TM9SF1	transmembrane 9 superfamily member 1					5.99723	1.94327
3849	9606	KRT2	keratin 2, type II					5.94022	31.3974
8834	9606	TMEM11	transmembrane protein 11					5.93335	4.8754
81873	9606	ARPC5L	actin related protein 2/3 complex, subunit 5-like					5.86458	3.68943
65062	9606	TMEM237	transmembrane protein 237			Cell Membrane		5.75892	3.44535
10589	9606	DRAP1	DR1-associated protein 1 (negative cofactor 2 alpha)	Transcription factor				5.66541	9.26105
9260	9606	PDLIM7	PDZ and LIM domain 7 (enigma)					5.55537	10.9471
65083	9606	NOL6	nucleolar protein 6 (RNA-associated)					5.49242	4.5515
8504	9606	PEX3	peroxisomal biogenesis factor 3		ENDORETICULUM			5.47536	2.11587
3694	9606	ITGB6	integrin, beta 6	Plasma membrane				5.466	0.974656
1605	9606	DAG1	dystroglycan 1 (dystrophin-associated glycoprotein 1)	Plasma membrane		Cell Membrane	SECRETED	5.45181	4.072
2195	9606	FAT1	FAT atypical cadherin 1	Plasma membrane		Cell Membrane		5.4357	4.07105
288	9606	ANK3	ankyrin 3, node of Ranvier (ankyrin G)		BOTH	Cell Membrane		5.3726	3.61576
351	9606	APP	amyloid beta (A4) precursor protein	Plasma membrane	GOLGI			5.37172	6.06747
51248	9606	PDZD11	PDZ domain containing 11				SECRETED	5.32783	1.06597
54867	9606	TMEM214	transmembrane protein 214		BOTH			5.32406	5.2366
80179	9606	MYO19	myosin XIX					5.3051	3.82682
2319	9606	FLOT2	flotillin 2	Plasma membrane		Cell Membrane		5.2976	3.53841
439921	9606	MXRA7	matrix-remodelling associated 7					5.27477	2.96414
55219	9606	TMEM57	transmembrane protein 57			Cell Membrane		5.26899	3.92787
23787	9606	MTCH1	mitochondrial carrier 1					5.22234	3.37924
64787	9606	EPS8L2	EPS8-like 2	actin binding				5.16482	5.10067
8161	9606	COIL	coilin	Cajal bodies				5.15454	6.58236
81555	9606	YIPF5	Yip1 domain family, member 5	maintenance of the Golgi structure	BOTH			5.12411	6.43134
10361	9606	NPM2	nucleophosmin/nucleoplasmin 2					5.03555	5.99881
310	9606	ANXA7	annexin A7					4.99283	3.91171
11316	9606	COPE	coatomer protein complex, subunit epsilon		GOLGI			4.97795	2.29892
23360	9606	FNBP4	formin binding protein 4					4.93434	3.9619
3964	9606	LGALS8	lectin, galactoside-binding, soluble, 8					4.8594	1.2131
29763	9606	PACSIN3	protein kinase C and casein kinase substrate in neurons 3	cytoskeletal protein binding		Cell Membrane		4.8086	4.70234
1001	9606	CDH3	cadherin 3, type 1, P-cadherin (placental)	Plasma membrane		Cell Membrane		4.79638	4.333
4155	9606	MBP	myelin basic protein	Plasma membrane				4.7805	3.12163
54996	9606	2021-03-02	mitochondrial amidoxime reducing component 2					4.76317	2.52832
22820	9606	COPG1	coatomer protein complex, subunit gamma 1		BOTH			4.71937	3.2967
54108	9606	CHRAC1	chromatin accessibility complex 1					4.67686	10.9958
1778	9606	DYNC1H1	dynein, cytoplasmic 1, heavy chain 1					4.65189	3.09799
9055	9606	PRC1	protein regulator of cytokinesis 1	cross-links antiparrallel microtubule				4.64024	4.00435
3916	9606	LAMP1	lysosomal-associated membrane protein 1			Cell Membrane		4.63688	4.20868
55754	9606	TMEM30A	transmembrane protein 30A		BOTH	Cell Membrane		4.63113	3.9468
10109	9606	ARPC2	actin related protein 2/3 complex, subunit 2, 34kDa					4.62837	4.18033
5420	9606	PODXL	podocalyxin-like	adhesion		Cell Membrane		4.59617	3.549
421	9606	ARVCF	armadillo repeat gene deleted in velocardiofacial syndrome	Plasma membrane				4.57666	4.39941
56650	9606	CLDND1	claudin domain containing 1					4.57514	1.28864
1069	9606	CETN2	centrin, EF-hand protein, 2					4.5134	2.67952
55153	9606	SDAD1	SDA1 domain containing 1	actin cytoskeleton organization				4.50832	4.77517
1063	9606	CENPF	centromere protein F, 350/400kDa					4.49179	4.38139
160418	9606	TMTC3	transmembrane and tetratricopeptide repeat containing 3		ENDORETICULUM			4.46766	3.56011
55971	9606	BAIAP2L1	BAI1-associated protein 2-like 1	Plasma membrane				4.41904	4.25156
126306	9606	JSRP1	junctional sarcoplasmic reticulum protein 1					4.36352	4.95812
10529	9606	NEBL	nebulette					4.32874	0.566482
6386	9606	SDCBP	syndecan binding protein (syntenin)	Plasma membrane		Cell Membrane		4.27746	4.78849
5756	9606	TWF1	twinfilin actin binding protein 1	Kinase				4.1757	2.65087
2036	9606	EPB41L1	erythrocyte membrane protein band 4.1-like 1	Plasma membrane				4.17224	4.36533
1265	9606	CNN2	calponin 2					4.13737	3.83955
746	9606	TMEM258	transmembrane protein 258		ENDORETICULUM			4.13332	4.42463
23078	9606	VWA8	von Willebrand factor A domain containing 8	extracellular matrix protein			SECRETED	4.07508	3.74973
3861	9606	KRT14	keratin 14, type I					4.05122	36.0577
27436	9606	EML4	echinoderm microtubule associated protein like 4					4.04255	2.05699
84272	9606	YIPF4	Yip1 domain family, member 4	maintenance of the Golgi structure	BOTH			4.01355	1.05806
55425	9606	GPALPP1	GPALPP motifs containing 1					3.98457	3.64449
79784	9606	MYH14	myosin, heavy chain 14, non-muscle					3.96676	3.05423
57050	9606	UTP3	UTP3, small subunit (SSU) processome component, homolog (S. cerevisiae)					3.93718	1.75376
79980	9606	DSN1	DSN1 homolog, MIS12 kinetochore complex component					3.93321	2.13193
1912	9606	PHC2	polyhomeotic homolog 2 (Drosophila)					3.9268	4.33474
22818	9606	COPZ1	coatomer protein complex, subunit zeta 1					3.9243	4.99839
4008	9606	LMO7	LIM domain 7					3.90338	4.93315
26128	9606	KIF1BP	KIF1 binding protein					3.90038	3.18361
10897	9606	YIF1A	Yip1 interacting factor homolog A (S. cerevisiae)	maintenance of the Golgi structure				3.84371	3.83891
112840	9606	WDR89	WD repeat domain 89					3.80691	1.43919
9855	9606	FARP2	FERM, RhoGEF and pleckstrin domain protein 2					3.77918	4.14625
30844	9606	EHD4	EH-domain containing 4		ENDORETICULUM	Cell Membrane		3.75726	5.3753
57222	9606	ERGIC1	endoplasmic reticulum-golgi intermediate compartment 1					3.74757	2.16973
7402	9606	UTRN	utrophin	Plasma membrane		Cell Membrane		3.71922	4.44842
56947	9606	MFF	mitochondrial fission factor					3.68951	2.83322
372	9606	ARCN1	archain 1					3.65286	3.31195
57599	9606	WDR48	WD repeat domain 48					3.62581	3.22681
8649	9606	LAMTOR3	late endosomal/lysosomal adaptor, MAPK and MTOR activator 3					3.57161	1.09323
857	9606	CAV1	caveolin 1, caveolae protein, 22kDa	Plasma membrane	BOTH	Cell Membrane		3.54224	1.80853
23670	9606	TMEM2	transmembrane protein 2					3.53428	3.20473
79064	9606	TMEM223	transmembrane protein 223					3.53375	3.6406
85445	9606	CNTNAP4	contactin associated protein-like 4	adhesion		Cell Membrane		3.52956	4.3811
3685	9606	ITGAV	integrin, alpha V	Plasma membrane				3.50848	1.47657
6385	9606	SDC4	syndecan 4				SECRETED	3.49291	2.77463
254863	9606	TMEM256	transmembrane protein 256					3.47472	4.98127
79084	9606	WDR77	WD repeat domain 77		GOLGI			3.45287	3.35634
55092	9606	TMEM51	transmembrane protein 51					3.44818	3.74543
22908	9606	SACM1L	SAC1 suppressor of actin mutations 1-like (yeast)	integral membrane protein,	BOTH			3.44368	4.56207
55299	9606	BRIX1	BRX1, biogenesis of ribosomes					3.43521	2.31239
27346	9606	TMEM97	transmembrane protein 97	Plasma membrane		Cell Membrane		3.43389	1.41516
6712	9606	SPTBN2	spectrin, beta, non-erythrocytic 2					3.42869	1.96979
64114	9606	TMBIM1	transmembrane BAX inhibitor motif containing 1		GOLGI			3.42793	3.41213
3868	9606	KRT16	keratin 16, type I					3.42663	34.8386
2817	9606	GPC1	glypican 1	Plasma membrane		Cell Membrane	SECRETED	3.4134	2.31952
11047	9606	ADRM1	adhesion regulating molecule 1					3.39991	3.64389
88	9606	ACTN2	actinin, alpha 2					3.39637	5.55115
56181	9606	MTFR1L	mitochondrial fission regulator 1-like					3.38002	0.172864
1627	9606	DBN1	drebrin 1					3.37121	4.09004
57669	9606	EPB41L5	erythrocyte membrane protein band 4.1 like 5	Plasma membrane				3.36321	2.25694
1496	9606	CTNNA2	catenin (cadherin-associated protein), alpha 2	Plasma membrane		Cell Membrane		3.35999	1.95094
54749	9606	EPDR1	ependymin related 1				SECRETED	3.34901	1.74651
23160	9606	WDR43	WD repeat domain 43					3.33942	3.68964
312	9606	ANXA13	annexin A13	Plasma membrane		Cell Membrane		3.33866	3.19436
8799	9606	PEX11B	peroxisomal biogenesis factor 11 beta					3.26351	2.84012
100130958	9606	SYCE1L	synaptonemal complex central element protein 1-like	the synaptonemal complex assembly				3.23058	4.47358
6744	9606	SSFA2	sperm specific antigen 2	PM, actin binding				3.22852	2.93571
9053	9606	MAP7	microtubule-associated protein 7	Plasma membrane		Cell Membrane		3.2275	2.67607
55813	9606	UTP6	UTP6, small subunit (SSU) processome component, homolog (yeast)					3.21924	2.1992
3983	9606	ABLIM1	actin binding LIM protein 1					3.20002	3.30708
284361	9606	EMC10	ER membrane protein complex subunit 10				SECRETED	3.13595	0.700494
10174	9606	SORBS3	sorbin and SH3 domain containing 3	cytoskeletal protein binding				3.12671	1.65364
9997	9606	SCO2	SCO2 cytochrome c oxidase assembly protein					3.10898	4.98111
10618	9606	TGOLN2	trans-golgi network protein 2	Plasma membrane	GOLGI	Cell Membrane		3.09472	2.83278
54853	9606	WDR55	WD repeat domain 55					3.09247	1.72617
10615	9606	SPAG5	sperm associated antigen 5	microtubule binding				3.07567	3.5512
23277	9606	CLUH	clustered mitochondria (cluA/CLU1) homolog	mitochnodria organization				3.0599	2.4514
25936	9606	NSL1	NSL1, MIS12 kinetochore complex component					3.05966	3.85605
144100	9606	PLEKHA7	pleckstrin homology domain containing, family A member 7					3.02687	2.46396
23731	9606	TMEM245	transmembrane protein 245					3.00653	0.634242
51031	9606	GLOD4	glyoxalase domain containing 4	cadherin binding				2.9852	5.88063
54521	9606	WDR44	WD repeat domain 44		GOLGI			2.9678	0.0574531
199953	9606	TMEM201	transmembrane protein 201					2.93787	1.53909
27340	9606	UTP20	UTP20, small subunit (SSU) processome component, homolog (yeast)					2.89693	2.5135
91862	9606	MARVELD3	MARVEL domain containing 3	cell-cell junction organization		Cell Membrane		2.89491	2.73256
23141	9606	ANKLE2	ankyrin repeat and LEM domain containing 2		ENDORETICULUM			2.8914	1.70261
134430	9606	WDR36	WD repeat domain 36					2.89094	1.96201
23557	9606	SNAPIN	SNAP-associated protein	biogenesis of lysosome-related organelles				2.86876	3.69179
55759	9606	WDR12	WD repeat domain 12					2.86077	2.95071
64431	9606	ACTR6	ARP6 actin-related protein 6 homolog (yeast)					2.85674	2.23128
286451	9606	YIPF6	Yip1 domain family, member 6	maintenance of the Golgi structure	ENDORETICULUM			2.82509	1.23313
9454	9606	HOMER3	homer scaffolding protein 3	Plasma membrane		Cell Membrane		2.78027	3.28682
6867	9606	TACC1	transforming, acidic coiled-coil containing protein 1					2.73174	2.82603
3690	9606	ITGB3	integrin, beta 3 (platelet glycoprotein IIIa, antigen CD61)	Plasma membrane		Cell Membrane		2.7153	0.381024
389541	9606	LAMTOR4	late endosomal/lysosomal adaptor, MAPK and MTOR activator 4					2.69711	5.28013
8416	9606	ANXA9	annexin A9					2.68187	1.53481
26030	9606	PLEKHG3	pleckstrin homology domain containing, family G (with RhoGef domain) member 3					2.67433	1.96487
25926	9606	NOL11	nucleolar protein 11					2.64341	1.83756
51614	9606	ERGIC3	ERGIC and golgi 3		ENDORETICULUM			2.59238	1.94914
26037	9606	SIPA1L1	signal-induced proliferation-associated 1 like 1	Plasma membrane		Cell Membrane		2.58553	1.33677
6624	9606	FSCN1	fascin actin-bundling protein 1					2.58307	1.13815
29028	9606	ATAD2	ATPase family, AAA domain containing 2	mitochnodria organization				2.57406	3.36556
29058	9606	TMEM230	transmembrane protein 230		ENDORETICULUM			2.5406	2.99767
81556	9606	VWA9	von Willebrand factor A domain containing 9	extracellular matrix protein				2.52546	3.30503
10381	9606	TUBB3	tubulin, beta 3 class III					2.51836	1.8337
55829	9606	VIMP	VCP-interacting membrane selenoprotein		ENDORETICULUM			2.51643	1.56516
3092	9606	HIP1	huntingtin interacting protein 1		GOLGI			2.50621	1.89954
56667	9606	MUC13	mucin 13, cell surface associated	Plasma membrane		Cell Membrane	SECRETED	2.44798	4.29191
84962	9606	AJUBA	ajuba LIM protein	Plasma membrane	GOLGI	Cell Membrane		2.44204	2.17931
55742	9606	PARVA	parvin, alpha	Plasma membrane		Cell Membrane		2.39093	1.58675
1832	9606	DSP	desmoplakin	Plasma membrane				2.35711	2.83178
54958	9606	TMEM160	transmembrane protein 160					2.35388	2.79591
3898	9606	LAD1	ladinin 1				SECRETED	2.34425	2.48272
84249	9606	PSD2	pleckstrin and Sec7 domain containing 2					2.34131	0.876039
6642	9606	SNX1	sorting nexin 1		GOLGI	Cell Membrane		2.33892	2.7547
25923	9606	ATL3	atlastin GTPase 3	ER Golgi organization	ENDORETICULUM			2.32813	1.31069
84065	9606	TMEM222	transmembrane protein 222					2.3198	0.0450386
25963	9606	TMEM87A	transmembrane protein 87A					2.29505	1.41695
79915	9606	ATAD5	ATPase family, AAA domain containing 5	mitochnodria organization				2.28256	1.74264
9456	9606	HOMER1	homer scaffolding protein 1	Plasma membrane		Cell Membrane		2.24778	2.14816
55151	9606	TMEM38B	transmembrane protein 38B					2.22876	1.59263
22874	9606	PLEKHA6	pleckstrin homology domain containing, family A member 6					2.1835	1.86718
90407	9606	TMEM41A	transmembrane protein 41A					2.17499	0.422735
91689	9606	SMDT1	single-pass membrane protein with aspartate-rich tail 1					2.16364	0.627076
28956	9606	LAMTOR2	late endosomal/lysosomal adaptor, MAPK and MTOR activator 2					2.16008	3.5795
2314	9606	FLII	flightless I actin binding protein					2.15804	1.74274
23195	9606	MDN1	midasin AAA ATPase 1	ribosome assembly				2.14295	2.01039
55100	9606	WDR70	WD repeat domain 70					2.13482	1.85266
79968	9606	WDR76	WD repeat domain 76					2.13145	1.69267
54918	9606	CMTM6	CKLF-like MARVEL transmembrane domain containing 6					2.10202	1.29324
92667	9606	MGME1	mitochondrial genome maintenance exonuclease 1					2.07772	2.36412
113444	9606	SMIM12	small integral membrane protein 12					2.07623	1.88435
1759	9606	DNM1	dynamin 1		GOLGI			2.07432	1.15596
3912	9606	LAMB1	laminin, beta 1				SECRETED	2.02042	1.76178
3920	9606	LAMP2	lysosomal-associated membrane protein 2	Plasma membrane		Cell Membrane		1.99591	1.38787
11070	9606	TMEM115	transmembrane protein 115		GOLGI			1.97136	1.89082
4646	9606	MYO6	myosin VI	Plasma membrane	GOLGI	Cell Membrane		1.95216	1.76284
81618	9606	ITM2C	integral membrane protein 2C		GOLGI	Cell Membrane		1.95092	3.21593
51361	9606	HOOK1	hook microtubule-tethering protein 1					1.94374	2.18736
55740	9606	ENAH	enabled homolog (Drosophila)					1.92551	1.96104
6840	9606	SVIL	supervillin	Plasma membrane		Cell Membrane		1.92013	1.32117
56704	9606	JPH1	junctophilin 1	Plasma membrane	ENDORETICULUM	Cell Membrane		1.91166	2.54207
334	9606	APLP2	amyloid beta (A4) precursor-like protein 2	Plasma membrane		Cell Membrane		1.89508	0.976441
26973	9606	CHORDC1	cysteine and histidine-rich domain (CHORD) containing 1					1.88011	3.17663
23176	9606	2021-09-08	septin 8	Filament-forming cytoskeletal GTPase				1.86722	1.73281
8091	9606	HMGA2	high mobility group AT-hook 2	Transcription factor				1.85644	2.26815
2239	9606	GPC4	glypican 4	Plasma membrane		Cell Membrane	SECRETED	1.85395	1.34696
4628	9606	MYH10	myosin, heavy chain 10, non-muscle	Plasma membrane				1.84307	1.16029
64434	9606	NOM1	nucleolar protein with MIF4G domain 1					1.83077	1.23149
6993	9606	DYNLT1	dynein, light chain, Tctex-type 1		GOLGI			1.80093	2.80649
10611	9606	PDLIM5	PDZ and LIM domain 5	Plasma membrane		Cell Membrane		1.79151	3.12813
3886	9606	KRT35	keratin 35, type I					1.78907	74.4988
23191	9606	CYFIP1	cytoplasmic FMR1 interacting protein 1					1.7801	2.44787
22862	9606	FNDC3A	fibronectin type III domain containing 3A		GOLGI			1.76681	1.67254
80097	9606	MZT2B	mitotic spindle organizing protein 2B					1.76501	0.732755
9875	9606	URB1	URB1 ribosome biogenesis 1 homolog (S. cerevisiae)					1.74587	1.20657
54664	9606	TMEM106B	transmembrane protein 106B					1.74043	0.541667
55201	9606	MAP1S	microtubule-associated protein 1S					1.73995	0.842403
23479	9606	ISCU	iron-sulfur cluster assembly enzyme					1.72497	0.834937
10885	9606	WDR3	WD repeat domain 3					1.72176	1.56757
3851	9606	KRT4	keratin 4, type II					1.71101	31.8991
92521	9606	SPECC1	sperm antigen with calponin homology and coiled-coil domains 1	actin cytoskeleton organization				1.68281	1.74228
51115	9606	RMDN1	regulator of microtubule dynamics 1					1.68051	0.772864
374395	9606	TMEM179B	transmembrane protein 179B					1.6258	1.25293
8853	9606	ASAP2	ArfGAP with SH3 domain, ankyrin repeat and PH domain 2	Plasma membrane		Cell Membrane		1.62087	1.16077
5358	9606	PLS3	plastin 3					1.60774	1.76366
9793	9606	CKAP5	cytoskeleton associated protein 5					1.60374	1.75836
93973	9606	ACTR8	ARP8 actin-related protein 8 homolog (yeast)					1.60002	1.13537
54443	9606	ANLN	anillin actin binding protein					1.59794	2.32406
147179	9606	WIPF2	WAS/WASL interacting protein family, member 2	actin-microspike formation				1.59669	0.312021
55023	9606	PHIP	pleckstrin homology domain interacting protein					1.59387	2.08561
79003	9606	MIS12	MIS12 kinetochore complex component					1.59321	0.674751
1639	9606	DCTN1	dynactin 1					1.5746	1.20828
79913	9606	ACTR5	ARP5 actin-related protein 5 homolog (yeast)					1.57127	1.94251
11344	9606	TWF2	twinfilin actin binding protein 2	Kinase				1.55378	1.26156
4645	9606	MYO5B	myosin VB					1.55014	2.57593
25844	9606	YIPF3	Yip1 domain family, member 3	maintenance of the Golgi structure	GOLGI	Cell Membrane		1.5468	0.374128
282991	9606	BLOC1S2	biogenesis of lysosomal organelles complex-1, subunit 2					1.54518	0.674293
2125	9606	EVPL	envoplakin					1.52468	1.13195
79585	9606	CORO7	coronin 7					1.51924	0.507176
440957	9606	SMIM4	small integral membrane protein 4					1.5151	0.196719
27020	9606	NPTN	neuroplastin	Plasma membrane		Cell Membrane		1.49936	0.0695046
653784	9606	MZT2A	mitotic spindle organizing protein 2A					1.49665	0.621342
79574	9606	EPS8L3	EPS8-like 3	actin binding				1.49106	1.18058
9961	9606	MVP	major vault protein					1.48329	1.59872
114793	9606	FMNL2	formin-like 2					1.47358	0.84886
157378	9606	TMEM65	transmembrane protein 65					1.46628	0.848437
9816	9606	URB2	URB2 ribosome biogenesis 2 homolog (S. cerevisiae)					1.46608	4.50067
51164	9606	DCTN4	dynactin 4 (p62)					1.45503	1.02319
150468	9606	CKAP2L	cytoskeleton associated protein 2-like					1.44067	2.19652
140688	9606	NOL4L	nucleolar protein 4-like					1.42904	2.63062
7461	9606	CLIP2	CAP-GLY domain containing linker protein 2	microtubule binding				1.42153	1.48795
9391	9606	CIAO1	cytosolic iron-sulfur assembly component 1					1.40728	2.91869
63933	9606	MCUR1	mitochondrial calcium uniporter regulator 1					1.39674	1.27533
1838	9606	DTNB	dystrobrevin, beta					1.3933	1.81589
54663	9606	WDR74	WD repeat domain 74					1.38727	1.99669
200205	9606	IBA57	IBA57 homolog, iron-sulfur cluster assembly					1.36828	1.14003
51249	9606	TMEM69	transmembrane protein 69					1.36787	1.41344
7871	9606	SLMAP	sarcolemma associated protein			Cell Membrane		1.32515	0.619839
274	9606	BIN1	bridging integrator 1					1.32072	1.76477
9075	9606	CLDN2	claudin 2	Plasma membrane		Cell Membrane		1.32027	1.12976
8506	9606	CNTNAP1	contactin associated protein 1	adhesion				1.31779	1.17183
144501	9606	KRT80	keratin 80, type II					1.29258	0.00515531
22994	9606	CEP131	centrosomal protein 131kDa					1.27876	1.36604
55243	9606	KIRREL	kin of IRRE like (Drosophila)	Plasma membrane		Cell Membrane		1.26425	0.777066
64236	9606	PDLIM2	PDZ and LIM domain 2 (mystique)					1.25885	1.4936
23122	9606	CLASP2	cytoplasmic linker associated protein 2		GOLGI	Cell Membrane		1.25334	0.850829
23526	9606	HMHA1	histocompatibility (minor) HA-1					1.22763	1.33364
374454	9606	KRT77	keratin 77, type II					1.22635	45.7817
23136	9606	EPB41L3	erythrocyte membrane protein band 4.1-like 3	Plasma membrane		Cell Membrane		1.21957	1.1743
145508	9606	CEP128	centrosomal protein 128kDa					1.21578	1.05809
23306	9606	NEMP1	nuclear envelope integral membrane protein 1					1.21358	0.838383
27134	9606	TJP3	tight junction protein 3			Cell Membrane		1.17009	1.62249
147007	9606	TMEM199	transmembrane protein 199		ENDORETICULUM			1.16344	1.73349
78987	9606	CRELD1	cysteine-rich with EGF-like domains 1					1.14419	0.594712
23332	9606	CLASP1	cytoplasmic linker associated protein 1		GOLGI			1.13239	0.751283
57037	9606	ANKMY2	ankyrin repeat and MYND domain containing 2					1.12778	0.490969
64083	9606	GOLPH3	golgi phosphoprotein 3 (coat-protein)	Plasma membrane	GOLGI	Cell Membrane		1.12663	1.34118
8689	9606	KRT36	keratin 36, type I					1.12478	36.232
56288	9606	PARD3	par-3 family cell polarity regulator	Plasma membrane		Cell Membrane		1.11878	0.945337
57150	9606	SMIM8	small integral membrane protein 8					1.11484	1.0838
9183	9606	ZW10	zw10 kinetochore protein		ENDORETICULUM			1.10819	0.837227
200634	9606	KRTCAP3	keratinocyte associated protein 3					1.09638	1.37326
51096	9606	UTP18	UTP18 small subunit (SSU) processome component homolog (yeast)					1.08095	0.851646
57325	9606	CSRP2BP	CSRP2 binding protein					1.06469	1.90544
55700	9606	MAP7D1	MAP7 domain containing 1	microtubule cytoskeleton organization				1.06017	0.996151
10059	9606	DNM1L	dynamin 1-like		BOTH			1.0417	1.02956
84128	9606	WDR75	WD repeat domain 75					1.03377	0.834954
9787	9606	DLGAP5	discs, large (Drosophila) homolog-associated protein 5					1.02257	0.598165
3693	9606	ITGB5	integrin, beta 5	Plasma membrane				0.995539	1.42497
4354	9606	MPP1	membrane protein, palmitoylated 1, 55kDa			Cell Membrane		0.976795	0.31578
1783	9606	DYNC1LI2	dynein, cytoplasmic 1, light intermediate chain 2					0.957757	0.486738
84612	9606	PARD6B	par-6 family cell polarity regulator beta	Plasma membrane		Cell Membrane		0.951601	1.6065
83481	9606	EPPK1	epiplakin 1					0.950939	0.509805
10552	9606	ARPC1A	actin related protein 2/3 complex, subunit 1A, 41kDa					0.949932	0.25509
57530	9606	CGN	cingulin					0.949103	1.40204
8994	9606	LIMD1	LIM domains containing 1					0.947738	0.916956
64743	9606	WDR13	WD repeat domain 13					0.93705	1.75276
23362	9606	PSD3	pleckstrin and Sec7 domain containing 3	Plasma membrane		Cell Membrane		0.931166	0.00685017
9043	9606	SPAG9	sperm associated antigen 9	microtubule binding				0.927304	1.47276
161291	9606	TMEM30B	transmembrane protein 30B		BOTH	Cell Membrane		0.924072	1.06518
29123	9606	ANKRD11	ankyrin repeat domain 11					0.916114	1.04226
10367	9606	MICU1	mitochondrial calcium uptake 1					0.898929	0.176195
80115	9606	BAIAP2L2	BAI1-associated protein 2-like 2			Cell Membrane		0.896673	1.16202
220134	9606	SKA1	spindle and kinetochore associated complex subunit 1					0.89377	1.0682
84910	9606	TMEM87B	transmembrane protein 87B					0.889551	0.334164
51030	9606	TVP23B	trans-golgi network vesicle protein 23 homolog B (S. cerevisiae)					0.887797	1.49687
4358	9606	MPV17	MpV17 mitochondrial inner membrane protein					0.867746	0.304893
64395	9606	GMCL1	germ cell-less, spermatogenesis associated 1	Nuclear envelope				0.863593	0.112867
169611	9606	OLFML2A	olfactomedin-like 2A	extracellular matrix binding			SECRETED	0.861722	0.0591718
27248	9606	ERLEC1	endoplasmic reticulum lectin 1					0.860716	0.231929
146223	9606	CMTM4	CKLF-like MARVEL transmembrane domain containing 4					0.860409	3.25067
55139	9606	ANKZF1	ankyrin repeat and zinc finger domain containing 1					0.852799	0.388758
81631	9606	MAP1LC3B	microtubule-associated protein 1 light chain 3 beta					0.852764	0.568299
643246	9606	MAP1LC3B2	microtubule-associated protein 1 light chain 3 beta 2					0.852764	0.568299
55035	9606	NOL8	nucleolar protein 8					0.841236	0.461682
55374	9606	TMCO6	transmembrane and coiled-coil domains 6					0.834461	0.606828
51168	9606	MYO15A	myosin XVA					0.834328	0.611752
199731	9606	CADM4	cell adhesion molecule 4					0.832403	0.500816
64778	9606	FNDC3B	fibronectin type III domain containing 3B					0.831952	0.51194
54566	9606	EPB41L4B	erythrocyte membrane protein band 4.1 like 4B					0.823264	3.07802
50628	9606	GEMIN4	gem (nuclear organelle) associated protein 4					0.820566	0.329805
57587	9606	CFAP97	cilia and flagella associated protein 97					0.80849	0.245549
221150	9606	SKA3	spindle and kinetochore associated complex subunit 3					0.797246	0.969401
26057	9606	ANKRD17	ankyrin repeat domain 17					0.793334	0.653607
1861	9606	TOR1A	torsin family 1, member A (torsin A)		ENDORETICULUM	Cell Membrane		0.781429	0.708559
64225	9606	ATL2	atlastin GTPase 2	ER Golgi organization	ENDORETICULUM			0.780905	1.22522
4643	9606	MYO1E	myosin IE					0.753661	0.785567
8733	9606	GPAA1	glycosylphosphatidylinositol anchor attachment 1					0.742888	1.3633
100288695	9606	LIMS3L	LIM and senescent cell antigen-like domains 3-like					0.737762	0.580193
7134	9606	TNNC1	troponin C type 1 (slow)					0.732883	0.341454
3987	9606	LIMS1	LIM and senescent cell antigen-like domains 1	Plasma membrane		Cell Membrane		0.728191	0.572666
10787	9606	NCKAP1	NCK-associated protein 1	actin filament reorganization		Cell Membrane		0.727833	1.38139
26958	9606	COPG2	coatomer protein complex, subunit gamma 2		BOTH			0.726559	1.81938
54916	9606	TMEM260	transmembrane protein 260					0.726465	0.776158
26511	9606	CHIC2	cysteine-rich hydrophobic domain 2	Plasma membrane	GOLGI	Cell Membrane		0.723097	0.345805
8496	9606	PPFIBP1	PTPRF interacting protein, binding protein 1 (liprin beta 1)	Plasma membrane				0.72221	0.751474
150383	9606	CDPF1	cysteine-rich, DPF motif domain containing 1					0.718804	0.550627
55529	9606	TMEM55A	transmembrane protein 55A					0.710895	1.00801
9927	9606	MFN2	mitofusin 2					0.703766	0.689482
57619	9606	SHROOM3	shroom family member 3	actin filament binding				0.702477	0.769857
7087	9606	ICAM5	intercellular adhesion molecule 5, telencephalin	Plasma membrane				0.697782	0.855966
57120	9606	GOPC	golgi-associated PDZ and coiled-coil motif containing	Plasma membrane	GOLGI	Cell Membrane		0.68891	0.656572
57664	9606	PLEKHA4	pleckstrin homology domain containing, family A (phosphoinositide binding specific) member 4					0.68827	0.669394
9409	9606	PEX16	peroxisomal biogenesis factor 16		ENDORETICULUM			0.684634	0.492146
56270	9606	WDR45B	WD repeat domain 45B					0.684002	0.331583
221154	9606	MICU2	mitochondrial calcium uptake 2					0.673525	2.25374
400224	9606	PLEKHD1	pleckstrin homology domain containing, family D (with coiled-coil domains) member 1					0.667919	0.729924
23164	9606	MPRIP	myosin phosphatase Rho interacting protein					0.662743	0.706664
54758	9606	KLHDC4	kelch domain containing 4					0.661896	0.651044
151393	9606	RMDN2	regulator of microtubule dynamics 2		GOLGI			0.646667	0.332206
22822	9606	PHLDA1	pleckstrin homology-like domain, family A, member 1	Plasma membrane				0.643406	0.542133
10580	9606	SORBS1	sorbin and SH3 domain containing 1	cytoskeletal protein binding		Cell Membrane		0.641786	0.49426
57606	9606	SLAIN2	SLAIN motif family, member 2	microtubule organization				0.640845	0.241307
4629	9606	MYH11	myosin, heavy chain 11, smooth muscle					0.634575	0.0530059
57610	9606	RANBP10	RAN binding protein 10	cytoskeleton organization				0.63233	0.65202
3678	9606	ITGA5	integrin, alpha 5 (fibronectin receptor, alpha polypeptide)	Plasma membrane	BOTH			0.617733	0.157946
6249	9606	CLIP1	CAP-GLY domain containing linker protein 1	tubul bind		Cell Membrane		0.617175	0.388335
90417	9606	KNSTRN	kinetochore-localized astrin/SPAG5 binding protein					0.616758	0.313315
1364	9606	CLDN4	claudin 4	Plasma membrane		Cell Membrane		0.581911	0.805742
54768	9606	HYDIN	HYDIN, axonemal central pair apparatus protein					0.581696	0.050183
2803	9606	GOLGA4	golgin A4		GOLGI			0.580327	0.234548
201158	9606	TVP23C	trans-golgi network vesicle protein 23 homolog C (S. cerevisiae)					0.577068	0.972966
55165	9606	CEP55	centrosomal protein 55kDa					0.565596	0.64701
92170	9606	MTG1	mitochondrial ribosome-associated GTPase 1					0.562011	0.36061
83862	9606	TMEM120A	transmembrane protein 120A					0.561747	0.953171
9790	9606	BMS1	BMS1 ribosome biogenesis factor					0.555642	0.485169
84557	9606	MAP1LC3A	microtubule-associated protein 1 light chain 3 alpha					0.550171	0.366645
54874	9606	FNBP1L	formin binding protein 1-like	Plasma membrane		Cell Membrane		0.545818	1.01578
64759	9606	TNS3	tensin 3					0.543695	0.593979
55080	9606	TAPBPL	TAP binding protein-like	MHC class I protein complex binding		Cell Membrane		0.5337	0.697015
92359	9606	CRB3	crumbs family member 3	Plasma membrane		Cell Membrane		0.529569	0.99415
23301	9606	EHBP1	EH domain binding protein 1	actin binding				0.52484	0.388894
11258	9606	DCTN3	dynactin 3 (p22)					0.523634	0.266081
1070	9606	CETN3	centrin, EF-hand protein, 3					0.521671	0.351887
55669	9606	MFN1	mitofusin 1					0.519272	0.348597
83660	9606	TLN2	talin 2	component of focal adhesion plaques		Cell Membrane		0.512301	0.0161059
90952	9606	ESAM	endothelial cell adhesion molecule	Plasma membrane		Cell Membrane		0.506899	0.603889
23062	9606	GGA2	golgi-associated, gamma adaptin ear containing, ARF binding protein 2		GOLGI			0.500645	0.695946
25914	9606	RTTN	rotatin	centriole-centriole cohesion				0.499103	0.188659
3064	9606	HTT	huntingtin		BOTH			0.479747	0.322323
9859	9606	CEP170	centrosomal protein 170kDa					0.477587	0.700465
25821	9606	MTO1	mitochondrial tRNA translation optimization 1					0.476677	0.358571
51608	9606	GET4	golgi to ER traffic protein 4					0.468662	1.04855
27445	9606	PCLO	piccolo presynaptic cytomatrix protein					0.462808	0.183017
23212	9606	RRS1	ribosome biogenesis regulator homolog		ENDORETICULUM			0.462385	0.416293
64210	9606	MMS19	MMS19 homolog, cytosolic iron-sulfur assembly component					0.460904	0.304961
151011	9606	2021-09-10	septin 10	Filament-forming cytoskeletal GTPase				0.459424	0.88227
57458	9606	TMCC3	transmembrane and coiled-coil domain family 3					0.458979	0.211722
10460	9606	TACC3	transforming, acidic coiled-coil containing protein 3	microtubule cytoskeleton organization				0.455874	1.44993
11180	9606	WDR6	WD repeat domain 6					0.446878	0.204181
1039	9606	CDR2	cerebellar degeneration-related protein 2, 62kDa					0.445074	0.422384
23499	9606	MACF1	microtubule-actin crosslinking factor 1		GOLGI	Cell Membrane		0.442269	0.630108
51001	9606	MTERF3	mitochondrial transcription termination factor 3					0.43704	0.439314
80195	9606	TMEM254	transmembrane protein 254					0.431926	0.210582
10426	9606	TUBGCP3	tubulin, gamma complex associated protein 3					0.425992	0.324893
54910	9606	SEMA4C	sema domain, immunoglobulin domain (Ig), transmembrane domain (TM) and short cytoplasmic domain, (semaphorin) 4C	Plasma membrane		Cell Membrane		0.422705	0.559979
23094	9606	SIPA1L3	signal-induced proliferation-associated 1 like 3	reorganization of the actin cytoskeleton				0.422578	0.277079
3675	9606	ITGA3	integrin, alpha 3 (antigen CD49C, alpha 3 subunit of VLA-3 receptor)	Plasma membrane		Cell Membrane		0.420544	0.378706
26052	9606	DNM3	dynamin 3		GOLGI			0.416927	0.547309
84292	9606	WDR83	WD repeat domain 83					0.415824	0.354188
4634	9606	MYL3	myosin, light chain 3, alkali; ventricular, skeletal, slow					0.41184	1.03444
5829	9606	PXN	paxillin	Plasma membrane				0.406793	0.638359
1062	9606	CENPE	centromere protein E, 312kDa					0.406524	0.205707
323	9606	APBB2	amyloid beta (A4) precursor protein-binding, family B, member 2					0.405454	0.652351
79156	9606	PLEKHF1	pleckstrin homology domain containing, family F (with FYVE domain) member 1					0.403442	0.172987
80194	9606	TMEM134	transmembrane protein 134					0.401564	0.154206
10324	9606	KLHL41	kelch-like family member 41			Cell Membrane		0.399931	0.440161
55975	9606	KLHL7	kelch-like family member 7					0.399024	0.292848
29901	9606	SAC3D1	SAC3 domain containing 1	spindle assembly				0.398534	1.28599
9696	9606	CROCC	ciliary rootlet coiled-coil, rootletin	Plasma membrane				0.394469	0.881174
6525	9606	SMTN	smoothelin					0.385462	0.871714
23243	9606	ANKRD28	ankyrin repeat domain 28					0.379724	0.440572
3273	9606	HRG	histidine-rich glycoprotein	Plasma membrane			SECRETED	0.377975	0.359967
27175	9606	TUBG2	tubulin, gamma 2					0.369802	0.294213
51479	9606	ANKFY1	ankyrin repeat and FYVE domain containing 1					0.368531	0.481318
84946	9606	LTV1	LTV1 ribosome biogenesis factor					0.360785	0.783435
9817	9606	KEAP1	kelch-like ECH-associated protein 1		ENDORETICULUM			0.360054	1.55516
348110	9606	ARPIN	actin-related protein 2/3 complex inhibitor					0.359122	0.747718
10243	9606	GPHN	gephyrin	Plasma membrane		Cell Membrane		0.358496	0.251713
151246	9606	SGOL2	shugoshin-like 2 (S. pombe)	centriole-centriole cohesion				0.353449	0.461959
1770	9606	DNAH9	dynein, axonemal, heavy chain 9					0.346123	0.712687
25851	9606	TECPR1	tectonin beta-propeller repeat containing 1	autophagosome maturation				0.346019	0.212886
79159	9606	NOL12	nucleolar protein 12					0.344459	0.11626
59338	9606	PLEKHA1	pleckstrin homology domain containing, family A (phosphoinositide binding specific) member 1	Plasma membrane		Cell Membrane		0.340673	0.372566
118987	9606	PDZD8	PDZ domain containing 8					0.336958	0.285736
57542	9606	KLHL42	kelch-like family member 42					0.335077	0.496181
79922	9606	MRM1	mitochondrial rRNA methyltransferase 1					0.334766	1.74891
6683	9606	SPAST	spastin		ENDORETICULUM			0.334608	0.383015
79594	9606	MUL1	mitochondrial E3 ubiquitin protein ligase 1					0.332608	0.492063
22796	9606	COG2	component of oligomeric golgi complex 2	Golgi organization				0.33178	0.28256
3119	9606	HLA-DQB1	major histocompatibility complex, class II, DQ beta 1	Plasma membrane		Cell Membrane		0.328611	0.3618
7283	9606	TUBG1	tubulin, gamma 1					0.323395	0.257292
388552	9606	BLOC1S3	biogenesis of lysosomal organelles complex-1, subunit 3					0.320378	0.0281655
2040	9606	STOM	stomatin	Plasma membrane	ENDORETICULUM	Cell Membrane		0.309737	0.154078
83540	9606	NUF2	NUF2, NDC80 kinetochore complex component					0.308342	0.234812
151648	9606	SGOL1	shugoshin-like 1 (S. pombe)	centriole-centriole cohesion				0.304559	0.454946
84069	9606	PLEKHN1	pleckstrin homology domain containing, family N member 1			Cell Membrane		0.29899	0.216553
84154	9606	RPF2	ribosome production factor 2 homolog					0.298858	0.183528
22924	9606	MAPRE3	microtubule-associated protein, RP/EB family, member 3					0.294098	0.105264
6904	9606	TBCD	tubulin folding cofactor D			Cell Membrane		0.292777	0.375343
23384	9606	SPECC1L	sperm antigen with calponin homology and coiled-coil domains 1-like	actin cytoskeleton organization				0.290139	0.590664
91833	9606	WDR20	WD repeat domain 20					0.282601	0.216649
79990	9606	PLEKHH3	pleckstrin homology domain containing, family H (with MyTH4 domain) member 3					0.281084	0.455779
2802	9606	GOLGA3	golgin A3		GOLGI			0.277751	0.208039
130916	9606	MTERF4	mitochondrial transcription termination factor 4					0.274927	0.350336
56850	9606	GRIPAP1	GRIP1 associated protein 1	early endosomal membranes				0.273388	0.447476
84376	9606	HOOK3	hook microtubule-tethering protein 3					0.27239	0.206167
8495	9606	PPFIBP2	PTPRF interacting protein, binding protein 2 (liprin beta 2)					0.272151	0.299708
375791	9606	CYSRT1	cysteine-rich tail protein 1					0.272016	0.289144
256987	9606	SERINC5	serine incorporator 5	membrane biogenesis	GOLGI			0.269607	0.0487502
10486	9606	CAP2	CAP, adenylate cyclase-associated protein, 2 (yeast)	PM, actin binding		Cell Membrane		0.266281	0.251803
55717	9606	WDR11	WD repeat domain 11					0.265282	0.457833
4137	9606	MAPT	microtubule-associated protein tau	Plasma membrane		Cell Membrane		0.263481	0.419123
85462	9606	FHDC1	FH2 domain containing 1		GOLGI			0.261109	0.00879235
399687	9606	MYO18A	myosin XVIIIA					0.2579	0.350773
116988	9606	AGAP3	ArfGAP with GTPase domain, ankyrin repeat and PH domain 3					0.255999	0.780251
93436	9606	ARMC6	armadillo repeat containing 6					0.252501	0.306812
55116	9606	TMEM39B	transmembrane protein 39B					0.24965	0.182697
91304	9606	TMEM259	transmembrane protein 259		ENDORETICULUM			0.245505	0.235159
3915	9606	LAMC1	laminin, gamma 1 (formerly LAMB2)				SECRETED	0.245141	0.154255
23242	9606	COBL	cordon-bleu WH2 repeat protein	actin binding		Cell Membrane		0.241498	0.227389
219402	9606	MTIF3	mitochondrial translational initiation factor 3					0.239393	0.132317
55355	9606	HJURP	Holliday junction recognition protein	centromere org				0.239056	0.466266
79767	9606	ELMO3	engulfment and cell motility 3	actin filament organization				0.237394	0.373534
6835	9606	SURF2	surfeit 2					0.236088	0.539147
115106	9606	HAUS1	HAUS augmin-like complex, subunit 1	mitotic spindle assembly				0.233992	0.136319
9901	9606	SRGAP3	SLIT-ROBO Rho GTPase activating protein 3	regulates actin dynamics				0.22601	0.191472
79863	9606	RBFA	ribosome binding factor A (putative)					0.222251	0.435686
22837	9606	COBLL1	cordon-bleu WH2 repeat protein-like 1	actin binding				0.221851	0.26021
80817	9606	CEP44	centrosomal protein 44kDa					0.221033	0.219576
10319	9606	LAMC3	laminin, gamma 3				SECRETED	0.220026	0.17233
284114	9606	TMEM102	transmembrane protein 102			Cell Membrane		0.219161	0.0643974
143879	9606	KBTBD3	kelch repeat and BTB (POZ) domain containing 3					0.216972	0.013262
26088	9606	GGA1	golgi-associated, gamma adaptin ear containing, ARF binding protein 1		GOLGI			0.21559	0.286575
79446	9606	WDR25	WD repeat domain 25					0.213079	0.172347
10158	9606	PDZK1IP1	PDZK1 interacting protein 1					0.209455	0.255061
10403	9606	NDC80	NDC80 kinetochore complex component					0.205226	0.486437
79959	9606	CEP76	centrosomal protein 76kDa					0.203872	0.120178
144404	9606	TMEM120B	transmembrane protein 120B					0.202544	0.22785
55964	9606	2021-09-03	septin 3	Filament-forming cytoskeletal GTPase				0.201096	0.0947567
8470	9606	SORBS2	sorbin and SH3 domain containing 2	cytoskeletal protein binding				0.196658	0.328475
27229	9606	TUBGCP4	tubulin, gamma complex associated protein 4					0.195916	0.252342
90809	9606	TMEM55B	transmembrane protein 55B					0.195908	0.549594
1911	9606	PHC1	polyhomeotic homolog 1 (Drosophila)					0.195017	0.229043
9950	9606	GOLGA5	golgin A5		GOLGI			0.194233	0.248419
348235	9606	SKA2	spindle and kinetochore associated complex subunit 2					0.192869	0.291142
129446	9606	XIRP2	xin actin binding repeat containing 2					0.190186	0.199738
9289	9606	ADGRG1	adhesion G protein-coupled receptor G1	Plasma membrane		Cell Membrane	SECRETED	0.189145	0.0241669
80184	9606	CEP290	centrosomal protein 290kDa					0.188392	0.12841
8729	9606	GBF1	golgi brefeldin A resistant guanine nucleotide exchange factor 1		GOLGI			0.188002	0.429943
149465	9606	CFAP57	cilia and flagella associated protein 57					0.185867	0.0192494
3885	9606	KRT34	keratin 34, type I					0.183913	0.982737
100653049	9606	LOC100653049	keratin, type I cuticular Ha4					0.183913	0.982737
10579	9606	TACC2	transforming, acidic coiled-coil containing protein 2	microtubule cytoskeleton organization				0.182804	0.12375
23224	9606	SYNE2	spectrin repeat containing, nuclear envelope 2	Plasma membrane		Cell Membrane		0.182492	0.424662
80144	9606	FRAS1	Fraser extracellular matrix complex subunit 1	Plasma membrane		Cell Membrane		0.181887	0.124544
667	9606	DST	dystonin			Cell Membrane		0.18164	0.108395
10087	9606	COL4A3BP	collagen, type IV, alpha 3 (Goodpasture antigen) binding protein		GOLGI			0.177447	0.151507
1060	9606	CENPC	centromere protein C					0.174407	0.127997
23075	9606	SWAP70	SWAP switching B-cell complex 70kDa subunit	Plasma membrane		Cell Membrane		0.173425	0.155976
3918	9606	LAMC2	laminin, gamma 2				SECRETED	0.16702	0.0958073
23023	9606	TMCC1	transmembrane and coiled-coil domain family 1					0.165179	0.170185
89958	9606	SAPCD2	suppressor APC domain containing 2	establishment of mitotic spindle orientation				0.164581	1.60924
10205	9606	MPZL2	myelin protein zero-like 2					0.161461	1.22514
120114	9606	FAT3	FAT atypical cadherin 3	Plasma membrane				0.159509	0.121918
79726	9606	WDR59	WD repeat domain 59					0.156707	0.106741
54785	9606	BORCS6	BLOC-1 related complex subunit 6	Lysosome organization				0.156078	0.348693
8479	9606	HIRIP3	HIRA interacting protein 3	cromatin assembly				0.156005	0.0447373
10625	9606	IVNS1ABP	influenza virus NS1A binding protein	actin cytoskeleton dynamics				0.152859	0.0988184
57568	9606	SIPA1L2	signal-induced proliferation-associated 1 like 2	reorganization of the actin cytoskeleton				0.151281	0.0774244
9922	9606	IQSEC1	IQ motif and Sec7 domain 1					0.150898	0.070529
129531	9606	MITD1	MIT, microtubule interacting and transport, domain containing 1					0.150665	0.164325
95681	9606	CEP41	centrosomal protein 41kDa					0.149336	0.880252
9700	9606	ESPL1	extra spindle pole bodies like 1, separase					0.142242	0.0672114
4033	9606	LRMP	lymphoid-restricted membrane protein					0.141823	0.0879143
9342	9606	SNAP29	synaptosomal-associated protein, 29kDa	Plasma membrane		Cell Membrane		0.140573	2.18521
7462	9606	LAT2	linker for activation of T cells family, member 2	Plasma membrane		Cell Membrane		0.138523	0.878836
23527	9606	ACAP2	ArfGAP with coiled-coil, ankyrin repeat and PH domains 2					0.138076	0.178364
23255	9606	MTCL1	microtubule crosslinking factor 1			Cell Membrane		0.136364	0.21802
4638	9606	MYLK	myosin light chain kinase					0.13489	0.164193
51332	9606	SPTBN5	spectrin, beta, non-erythrocytic 5	actin cytoskeleton organization				0.133642	4.37857e-05
57211	9606	ADGRG6	adhesion G protein-coupled receptor G6	Plasma membrane		Cell Membrane		0.126713	0.0593925
9648	9606	GCC2	GRIP and coiled-coil domain containing 2	Golgi organization	GOLGI			0.126244	0.0646813
90102	9606	PHLDB2	pleckstrin homology-like domain, family B, member 2	Plasma membrane				0.124985	0.095147
287	9606	ANK2	ankyrin 2, neuronal	Plasma membrane		Cell Membrane		0.124579	0.0560762
54869	9606	EPS8L1	EPS8-like 1	actin binding				0.124516	0.106078
10844	9606	TUBGCP2	tubulin, gamma complex associated protein 2					0.121995	0.254246
9463	9606	PICK1	protein interacting with PRKCA 1	actin filament binding	GOLGI	Cell Membrane		0.117787	0.100986
3382	9606	ICA1	islet cell autoantigen 1, 69kDa					0.117425	0.401923
153562	9606	MARVELD2	MARVEL domain containing 2	cell-cell junction organization		Cell Membrane		0.1153	0.436432
112616	9606	CMTM7	CKLF-like MARVEL transmembrane domain containing 7					0.115118	0.584172
10507	9606	SEMA4D	sema domain, immunoglobulin domain (Ig), transmembrane domain (TM) and short cytoplasmic domain, (semaphorin) 4D	Plasma membrane		Cell Membrane		0.114943	0.14606
256714	9606	MAP7D2	MAP7 domain containing 2	microtubule cytoskeleton organization				0.114752	0.0504384
29911	9606	HOOK2	hook microtubule-tethering protein 2					0.114212	0.295346
63916	9606	ELMO2	engulfment and cell motility 2	actin filament organization				0.11239	0.100022
81620	9606	CDT1	chromatin licensing and DNA replication factor 1					0.111782	0.040715
79954	9606	NOL10	nucleolar protein 10					0.110317	0.340759
22998	9606	LIMCH1	LIM and calponin homology domains 1					0.109475	0.0107234
80021	9606	TMEM62	transmembrane protein 62					0.108109	0.127773
29109	9606	FHOD1	formin homology 2 domain containing 1					0.10734	0.0182795
9570	9606	GOSR2	golgi SNAP receptor complex member 2		GOLGI			0.10318	2.12641
23380	9606	SRGAP2	SLIT-ROBO Rho GTPase activating protein 2	regulates actin dynamics		Cell Membrane		0.101678	0.0604122
388697	9606	HRNR	hornerin	cell envelope org				0.0985301	0.165734
81533	9606	ITFG1	integrin alpha FG-GAP repeat containing 1				SECRETED	0.098334	0.0397325
1756	9606	DMD	dystrophin			Cell Membrane		0.098093	0.0702172
285180	9606	RUFY4	RUN and FYVE domain containing 4	autophagosome assembly				0.095739	0.0188542
91181	9606	NUP210L	nucleoporin 210kDa-like					0.0957156	0.102931
55591	9606	VEZT	vezatin, adherens junctions transmembrane protein	Plasma membrane		Cell Membrane		0.0946936	0.248139
10466	9606	COG5	component of oligomeric golgi complex 5	Golgi organization	GOLGI			0.0924557	0.0674974
54834	9606	GDAP2	ganglioside induced differentiation associated protein 2	mitochnodria organization				0.0904472	0.0642204
1291	9606	COL6A1	collagen, type VI, alpha 1				SECRETED	0.0896824	0.144181
30846	9606	EHD2	EH-domain containing 2	Plasma membrane		Cell Membrane		0.0875121	0.110664
79174	9606	CRELD2	cysteine-rich with EGF-like domains 2		BOTH		SECRETED	0.0871234	0.174837
3133	9606	HLA-E	major histocompatibility complex, class I, E	Plasma membrane				0.0840665	0.224839
3134	9606	HLA-F	major histocompatibility complex, class I, F	Plasma membrane	ENDORETICULUM			0.082812	0.24678
23207	9606	PLEKHM2	pleckstrin homology domain containing, family M (with RUN domain) member 2					0.0756254	0.017689
23129	9606	PLXND1	plexin D1	Plasma membrane		Cell Membrane		0.0755065	0.020868
8687	9606	KRT38	keratin 38, type I					0.0751607	37.6188
85369	9606	STRIP1	striatin interacting protein 1	cytoskeletal organization				0.0736198	0.145012
283638	9606	CEP170B	centrosomal protein 170B					0.0732773	0.123669
3914	9606	LAMB3	laminin, beta 3				SECRETED	0.0731395	0.143462
57644	9606	MYH7B	myosin, heavy chain 7B, cardiac muscle, beta					0.0730932	0.00119646
25852	9606	ARMC8	armadillo repeat containing 8					0.0701801	0.0556985
8898	9606	MTMR2	myotubularin related protein 2					0.0693695	0.0791918
83548	9606	COG3	component of oligomeric golgi complex 3	Golgi organization	GOLGI			0.0674904	0.0514421
23253	9606	ANKRD12	ankyrin repeat domain 12					0.06724	0.180174
55958	9606	KLHL9	kelch-like family member 9					0.0668818	0.107381
23268	9606	DNMBP	dynamin binding protein					0.0667773	0.0640015
23189	9606	KANK1	KN motif and ankyrin repeat domains 1	cytoskeleton organization		Cell Membrane		0.0658707	0.0120332
342184	9606	FMN1	formin 1	Plasma membrane		Cell Membrane		0.0658441	0.0160175
55612	9606	FERMT1	fermitin family member 1	Plasma membrane		Cell Membrane		0.0649354	0.074973
22995	9606	CEP152	centrosomal protein 152kDa					0.0643682	0.176663
201134	9606	CEP112	centrosomal protein 112kDa					0.064071	0.110493
29062	9606	WDR91	WD repeat domain 91					0.0631403	0.392753
4604	9606	MYBPC1	myosin binding protein C, slow type					0.0625477	0.00437518
11130	9606	ZWINT	ZW10 interacting kinetochore protein					0.0597397	0.163032
51291	9606	GMIP	GEM interacting protein					0.0587005	0.0804457
84079	9606	ANKRD27	ankyrin repeat domain 27 (VPS9 domain)					0.0579634	0.0157622
55638	9606	SYBU	syntabulin (syntaxin-interacting)	microtubule-associated protei				0.057835	0.023231
25948	9606	KBTBD2	kelch repeat and BTB (POZ) domain containing 2					0.0577848	0.156035
102724646	9606	LOC102724646	smoothelin-like					0.0574681	0.00841858
55255	9606	WDR41	WD repeat domain 41					0.0550189	0.293232
5361	9606	PLXNA1	plexin A1	Plasma membrane		Cell Membrane		0.054766	0.0721609
9231	9606	DLG5	discs, large homolog 5 (Drosophila)	Kinase		Cell Membrane		0.0537251	0.0529759
84219	9606	WDR24	WD repeat domain 24					0.0531395	0.0487342
324	9606	APC	adenomatous polyposis coli	Plasma membrane		Cell Membrane		0.0529925	0.00408334
123263	9606	MTFMT	mitochondrial methionyl-tRNA formyltransferase					0.0527663	0.0768846
6905	9606	TBCE	tubulin folding cofactor E	Plasma membrane				0.0525219	0.0205246
80210	9606	ARMC9	armadillo repeat containing 9					0.0516537	0.246459
10509	9606	SEMA4B	sema domain, immunoglobulin domain (Ig), transmembrane domain (TM) and short cytoplasmic domain, (semaphorin) 4B					0.0510625	0.0894276
23180	9606	RFTN1	raftlin, lipid raft linker 1	Plasma membrane		Cell Membrane		0.0506606	0.248079
636	9606	BICD1	bicaudal D homolog 1 (Drosophila)		GOLGI			0.0486512	0.0811814
889	9606	KRIT1	KRIT1, ankyrin repeat containing			Cell Membrane		0.0484315	0.0541242
9920	9606	KBTBD11	kelch repeat and BTB (POZ) domain containing 11					0.047889	0.895052
202018	9606	TAPT1	transmembrane anterior posterior transformation 1		ENDORETICULUM			0.0471433	0.0218308
4771	9606	NF2	neurofibromin 2 (merlin)	Plasma membrane		Cell Membrane		0.0457211	0.0321831
22884	9606	WDR37	WD repeat domain 37					0.0455964	0.0274329
153396	9606	TMEM161B	transmembrane protein 161B					0.0455147	0.0765859
22866	9606	CNKSR2	connector enhancer of kinase suppressor of Ras 2	Golgi organization				0.0448434	0.218548
50618	9606	ITSN2	intersectin 2	actin binding				0.0444835	0.00807101
55714	9606	TENM3	teneurin transmembrane protein 3			Cell Membrane		0.0427827	0.136332
54972	9606	TMEM132A	transmembrane protein 132A		BOTH			0.0423335	0.0227788
254102	9606	EHBP1L1	EH domain binding protein 1-like 1	actin binding				0.0415926	0.0165547
57823	9606	SLAMF7	SLAM family member 7	microtubule organization				0.0409324	3.95735
738	9606	VPS51	vacuolar protein sorting 51 homolog (S. cerevisiae)		GOLGI			0.0404684	0.167128
54893	9606	MTMR10	myotubularin related protein 10					0.0403951	0.068309
93323	9606	HAUS8	HAUS augmin-like complex, subunit 8	mitotic spindle assembly				0.0397627	0.0227741
23241	9606	PACS2	phosphofurin acidic cluster sorting protein 2		ENDORETICULUM			0.0395691	0.0808586
7273	9606	TTN	titin	Kinase				0.0394947	0.0306283
65084	9606	TMEM135	transmembrane protein 135					0.0384007	0.457626
10982	9606	MAPRE2	microtubule-associated protein, RP/EB family, member 2					0.0377212	0.403517
5097	9606	PCDH1	protocadherin 1	Plasma membrane		Cell Membrane		0.0377107	0.0104514
56110	9606	PCDHGA5	protocadherin gamma subfamily A, 5	Plasma membrane		Cell Membrane		0.0366311	0.161094
116987	9606	AGAP1	ArfGAP with GTPase domain, ankyrin repeat and PH domain 1					0.0363084	0.0287642
8139	9606	GAN	gigaxonin					0.0362146	0.0465547
56776	9606	FMN2	formin 2			Cell Membrane		0.0354761	0.0191703
26074	9606	CFAP61	cilia and flagella associated protein 61					0.0348791	0.0380218
5099	9606	PCDH7	protocadherin 7	Plasma membrane		Cell Membrane		0.034077	0.00754628
3695	9606	ITGB7	integrin, beta 7	Plasma membrane				0.0337017	0.0641923
83889	9606	WDR87	WD repeat domain 87					0.0331087	0.0203434
3689	9606	ITGB2	integrin, beta 2 (complement component 3 receptor 3 and 4 subunit)	Plasma membrane				0.0325122	0.0619267
153090	9606	DAB2IP	DAB2 interacting protein	Plasma membrane		Cell Membrane		0.0324377	0.110166
4650	9606	MYO9B	myosin IXB					0.0317384	0.0121211
57511	9606	COG6	component of oligomeric golgi complex 6	Golgi organization				0.0314197	0.0497897
401024	9606	FSIP2	fibrous sheath interacting protein 2					0.0309534	0.0162387
11190	9606	CEP250	centrosomal protein 250kDa					0.0307469	0.0201027
9382	9606	COG1	component of oligomeric golgi complex 1	Golgi organization	GOLGI			0.030123	0.128075
54014	9606	BRWD1	bromodomain and WD repeat domain containing 1					0.0298117	0.0367405
9735	9606	KNTC1	kinetochore associated 1					0.0290141	0.0185924
55125	9606	CEP192	centrosomal protein 192kDa					0.0280027	0.0900212
23157	9606	2021-09-06	septin 6	Filament-forming cytoskeletal GTPase				0.0277192	0.452339
51294	9606	PCDH12	protocadherin 12	Plasma membrane		Cell Membrane		0.0274461	0.0292919
23345	9606	SYNE1	spectrin repeat containing, nuclear envelope 1		GOLGI			0.027442	0.0235824
10763	9606	NES	nestin					0.0272946	0.0212457
51232	9606	CRIM1	cysteine rich transmembrane BMP regulator 1 (chordin-like)	Plasma membrane		Cell Membrane	SECRETED	0.0272053	0.00961255
3911	9606	LAMA5	laminin, alpha 5				SECRETED	0.0262487	0.00804327
9107	9606	MTMR6	myotubularin related protein 6					0.0250812	0.28395
51430	9606	SUCO	SUN domain containing ossification factor	collagen synthesis				0.0247198	0.148873
57221	9606	ARFGEF3	ARFGEF family member 3	actin cytoskeleton organization				0.0247168	0.00775551
79848	9606	CSPP1	centrosome and spindle pole associated protein 1					0.0242836	0.00231605
84700	9606	MYO18B	myosin XVIIIB					0.0240097	0.00522627
50485	9606	SMARCAL1	SWI/SNF related, matrix associated, actin dependent regulator of chromatin, subfamily a-like 1					0.0238577	0.261821
65078	9606	RTN4R	reticulon 4 receptor	Plasma membrane	ENDORETICULUM	Cell Membrane		0.0232092	0.0542111
54801	9606	HAUS6	HAUS augmin-like complex, subunit 6	mitotic spindle assembly				0.0231398	0.226438
9821	9606	RB1CC1	RB1-inducible coiled-coil 1	autophagosome assembly				0.0230517	0.010401
11188	9606	NISCH	nischarin	Plasma membrane		Cell Membrane		0.0225928	0.0119986
822	9606	CAPG	capping protein (actin filament), gelsolin-like					0.0225619	0.0297654
23022	9606	PALLD	palladin, cytoskeletal associated protein					0.0225322	0.0190122
10290	9606	SPEG	SPEG complex locus	actin-binding domain				0.0224682	0.135056
55930	9606	MYO5C	myosin VC					0.021352	0.0159201
116841	9606	SNAP47	synaptosomal-associated protein, 47kDa					0.0210355	0.0409491
113146	9606	AHNAK2	AHNAK nucleoprotein 2					0.0199751	0.0821951
1767	9606	DNAH5	dynein, axonemal, heavy chain 5					0.0188423	0.0657623
84722	9606	PSRC1	proline/serine-rich coiled-coil 1	microtubule binding				0.0187849	0.145674
55917	9606	CTTNBP2NL	CTTNBP2 N-terminal like	actin dynamics				0.0167707	0.0720521
282973	9606	JAKMIP3	Janus kinase and microtubule interacting protein 3		GOLGI			0.0164035	0.658123
117583	9606	PARD3B	par-3 family cell polarity regulator beta	adhesion				0.0157611	0.0113925
84210	9606	ANKRD20A1	ankyrin repeat domain 20 family, member A1	Plasma membrane				0.013597	0.00641329
7978	9606	MTERF1	mitochondrial transcription termination factor 1					0.0133355	1.11179
25802	9606	LMOD1	leiomodin 1 (smooth muscle)	actin binding				0.011113	0.0874164
85477	9606	SCIN	scinderin	actin binding				0.00995893	0.0746303
4644	9606	MYO5A	myosin VA		BOTH			0.00991643	0.0229604
6710	9606	SPTB	spectrin, beta, erythrocytic		GOLGI			0.00901994	0.0100081
11078	9606	TRIOBP	TRIO and F-actin binding protein					0.00886378	0.0318619
6252	9606	RTN1	reticulon 1		ENDORETICULUM			0.00693351	0.0912882
127731	9606	VWA5B1	von Willebrand factor A domain containing 5B1	extracellular matrix protein			SECRETED	0.006813	0.065157
2707	9606	GJB3	gap junction protein, beta 3, 31kDa	Plasma membrane		Cell Membrane		0.00676022	0.0609968
57515	9606	SERINC1	serine incorporator 1	Plasma membrane				0.00661385	0.659443
7057	9606	THBS1	thrombospondin 1		ENDORETICULUM			0.00623071	0.0102559
9725	9606	TMEM63A	transmembrane protein 63A					0.00542269	0.0778983
22839	9606	DLGAP4	discs, large (Drosophila) homolog-associated protein 4					0.005309	0.0444696
10129	9606	FRY	furry homolog (Drosophila)					0.00530888	0.237211
9857	9606	CEP350	centrosomal protein 350kDa					0.00510978	0.0184051
718	9606	C3	complement component 3				SECRETED	0.00459188	0.0299202
3339	9606	HSPG2	heparan sulfate proteoglycan 2	Plasma membrane			SECRETED	0.00310983	0.0242267
84033	9606	OBSCN	obscurin, cytoskeletal calmodulin and titin-interacting RhoGEF					0.00271583	0.0136152
1012	9606	CDH13	cadherin 13	Plasma membrane		Cell Membrane		0.00250076	0.0468568
2312	9606	FLG	filaggrin					0.00237102	0.000583646
84624	9606	FNDC1	fibronectin type III domain containing 1				SECRETED	0.00162899	0.105517

## Sheet: PTM & lipoglycoprotein
				Post-translational modification, Glycosylation, glycoproteins, lipoproteins
GeneID	TaxonID	GeneSymbol	GeneDescription	Function Category	ER_GOLGI	CellMembrane	SECRETED	iBAQ_MED_47367_CMX1	iBAQ_MED_47368_CMX2
1650	9606	DDOST	dolichyl-diphosphooligosaccharide--protein glycosyltransferase subunit (non-catalytic)		ENDORETICULUM			87.0523	55.2444
4282	9606	MIF	macrophage migration inhibitory factor (glycosylation-inhibiting factor)				SECRETED	81.8615	73.988
58505	9606	OSTC	oligosaccharyltransferase complex subunit (non-catalytic)					74.6697	48.144
9761	9606	MLEC	malectin	N-glycolysation	ENDORETICULUM			54.0472	32.9298
3703	9606	STT3A	STT3A, subunit of the oligosaccharyltransferase complex (catalytic)					40.8927	27.0728
5355	9606	PLP2	proteolipid protein 2 (colonic epithelium-enriched)	Plasma membrane	ENDORETICULUM			40.1159	55.8405
2224	9606	FDPS	farnesyl diphosphate synthase					29.4436	27.0469
5538	9606	PPT1	palmitoyl-protein thioesterase 1		GOLGI			26.379	14.7055
5110	9606	PCMT1	protein-L-isoaspartate (D-aspartate) O-methyltransferase					23.2654	28.6199
201595	9606	STT3B	STT3B, subunit of the oligosaccharyltransferase complex (catalytic)		ENDORETICULUM			23.185	14.5789
51809	9606	GALNT7	polypeptide N-acetylgalactosaminyltransferase 7		GOLGI			16.9361	13.0889
4836	9606	NMT1	N-myristoyltransferase 1	Plasma membrane				15.692	11.3479
8813	9606	DPM1	dolichyl-phosphate mannosyltransferase polypeptide 1, catalytic subunit		ENDORETICULUM			14.8269	13.9416
143098	9606	MPP7	membrane protein, palmitoylated 7 (MAGUK p55 subfamily member 7)			Cell Membrane		14.5778	7.88371
23760	9606	PITPNB	phosphatidylinositol transfer protein, beta					13.9385	10.7264
6892	9606	TAPBP	TAP binding protein (tapasin)	glycoprotein	ENDORETICULUM			12.616	9.05057
79709	9606	COLGALT1	collagen beta(1-O)galactosyltransferase 1					9.15067	6.55028
79796	9606	ALG9	ALG9, alpha-1,2-mannosyltransferase		ENDORETICULUM			8.85326	7.06898
2222	9606	FDFT1	farnesyl-diphosphate farnesyltransferase 1		ENDORETICULUM			8.5038	5.11611
64398	9606	MPP5	membrane protein, palmitoylated 5 (MAGUK p55 subfamily member 5)			Cell Membrane		8.49086	4.42126
7841	9606	MOGS	mannosyl-oligosaccharide glucosidase		ENDORETICULUM			7.98167	5.03157
8473	9606	OGT	O-linked N-acetylglucosamine (GlcNAc) transferase			Cell Membrane		7.2617	7.69871
8985	9606	PLOD3	procollagen-lysine, 2-oxoglutarate 5-dioxygenase 3		BOTH			7.08188	6.06614
29880	9606	ALG5	ALG5, dolichyl-phosphate beta-glucosyltransferase					6.65542	6.58275
25814	9606	ATXN10	ataxin 10	glycolysation				6.62228	7.5428
51678	9606	MPP6	membrane protein, palmitoylated 6 (MAGUK p55 subfamily member 6)					6.33677	6.54409
4247	9606	MGAT2	mannosyl (alpha-1,6-)-glycoprotein beta-1,2-N-acetylglucosaminyltransferase		GOLGI			5.6603	2.02578
117159	9606	DCD	dermcidin				SECRETED	5.07764	4.86738
23753	9606	SDF2L1	stromal cell-derived factor 2-like 1	dolichyl-phosphate-mannose-protein mannosyltransferase				4.96494	7.70362
5351	9606	PLOD1	procollagen-lysine, 2-oxoglutarate 5-dioxygenase 1					4.54046	2.09935
9526	9606	MPDU1	mannose-P-dolichol utilization defect 1					4.48945	4.86739
51604	9606	PIGT	phosphatidylinositol glycan anchor biosynthesis, class T					4.37174	3.58941
51260	9606	PBDC1	polysaccharide biosynthesis domain containing 1					4.3616	4.91011
197	9606	AHSG	alpha-2-HS-glycoprotein		GOLGI		SECRETED	4.27514	4.53579
94005	9606	PIGS	phosphatidylinositol glycan anchor biosynthesis, class S					4.19103	3.8644
10558	9606	SPTLC1	serine palmitoyltransferase, long chain base subunit 1		ENDORETICULUM			3.47459	2.36261
23463	9606	ICMT	isoprenylcysteine carboxyl methyltransferase		ENDORETICULUM			3.31046	2.51511
6388	9606	SDF2	stromal cell-derived factor 2	O-linked mannosylation			SECRETED	3.10435	2.1894
5660	9606	PSAP	prosaposin				SECRETED	3.03716	4.99097
4124	9606	MAN2A1	mannosidase, alpha, class 2A, member 1					3.03322	2.15054
10026	9606	PIGK	phosphatidylinositol glycan anchor biosynthesis, class K					3.02553	0.831971
56886	9606	UGGT1	UDP-glucose glycoprotein glucosyltransferase 1		ENDORETICULUM			2.66072	2.28231
375743	9606	PTAR1	protein prenyltransferase alpha subunit repeat containing 1					2.47416	0.755609
9403	9606	2021-09-15	15 kDa selenoprotein	glycoprotein folding				2.17334	0.632484
84720	9606	PIGO	phosphatidylinositol glycan anchor biosynthesis, class O					1.90268	1.42233
10491	9606	CRTAP	cartilage associated protein		ENDORETICULUM		SECRETED	1.82772	2.46729
11120	9606	BTN2A1	butyrophilin, subfamily 2, member A1	Lipid metabolism				1.66103	1.15029
10331	9606	B3GNT3	UDP-GlcNAc:betaGal beta-1,3-N-acetylglucosaminyltransferase 3		BOTH			1.60963	0.514345
11253	9606	MAN1B1	mannosidase, alpha, class 1B, member 1		BOTH			1.58104	0.858921
60496	9606	AASDHPPT	aminoadipate-semialdehyde dehydrogenase-phosphopantetheinyl transferase					1.45929	1.03015
2799	9606	GNS	glucosamine (N-acetyl)-6-sulfatase					1.43191	2.02146
56983	9606	POGLUT1	protein O-glucosyltransferase 1					1.34684	0.906052
51449	9606	PCYOX1	prenylcysteine oxidase 1	Plasma membrane				1.29401	1.46327
5875	9606	RABGGTA	Rab geranylgeranyltransferase, alpha subunit					1.19989	0.847516
2339	9606	FNTA	farnesyltransferase, CAAX box, alpha					1.11718	0.973654
1	9606	A1BG	alpha-1-B glycoprotein				SECRETED	1.06674	0.897437
4245	9606	MGAT1	mannosyl (alpha-1,3-)-glycoprotein beta-1,2-N-acetylglucosaminyltransferase		GOLGI			1.04562	0.667617
55644	9606	OSGEP	O-sialoglycoprotein endopeptidase					1.00949	0.6415
29071	9606	C1GALT1C1	C1GALT1-specific chaperone 1	generation of 1 O-glycan Gal-beta1-3GalNAc-alpha1-Ser/Thr				0.999193	0.546767
84892	9606	POMGNT2	protein O-linked mannose N-acetylglucosaminyltransferase 2 (beta 1,4-)		ENDORETICULUM			0.993238	0.600732
54344	9606	DPM3	dolichyl-phosphate mannosyltransferase polypeptide 3		ENDORETICULUM			0.99027	1.71523
10223	9606	GPA33	glycoprotein A33 (transmembrane)	Plasma membrane				0.856468	1.02725
11227	9606	GALNT5	polypeptide N-acetylgalactosaminyltransferase 5		GOLGI			0.820903	0.516039
148362	9606	BROX	BRO1 domain and CAAX motif containing					0.757698	1.08124
79695	9606	GALNT12	polypeptide N-acetylgalactosaminyltransferase 12		GOLGI			0.742647	1.02835
84197	9606	POMK	protein-O-mannose kinase					0.704828	0.786553
4249	9606	MGAT5	mannosyl (alpha-1,6-)-glycoprotein beta-1,6-N-acetyl-glucosaminyltransferase		GOLGI			0.652045	0.266689
80146	9606	UXS1	UDP-glucuronate decarboxylase 1					0.649577	1.19144
23333	9606	DPY19L1	dpy-19-like 1 (C. elegans)	mannosyltransferase				0.606157	1.01857
146664	9606	MGAT5B	mannosyl (alpha-1,6-)-glycoprotein beta-1,6-N-acetyl-glucosaminyltransferase, isozyme B		GOLGI			0.596073	0.313798
144245	9606	ALG10B	ALG10B, alpha-1,2-glucosyltransferase	Plasma membrane	ENDORETICULUM	Cell Membrane		0.506705	0.276382
91869	9606	RFT1	RFT1 homolog	N-linked oligosaccharide assembly				0.504209	0.232781
5352	9606	PLOD2	procollagen-lysine, 2-oxoglutarate 5-dioxygenase 2		ENDORETICULUM			0.498768	0.553243
10905	9606	MAN1A2	mannosidase, alpha, class 1A, member 2		BOTH			0.490061	0.927458
5277	9606	PIGA	phosphatidylinositol glycan anchor biosynthesis, class A					0.474619	0.226276
128869	9606	PIGU	phosphatidylinositol glycan anchor biosynthesis, class U	Plasma membrane				0.466849	0.123855
4121	9606	MAN1A1	mannosidase, alpha, class 1A, member 1		BOTH			0.450409	0.120622
54872	9606	PIGG	phosphatidylinositol glycan anchor biosynthesis, class G		ENDORETICULUM			0.444423	0.127345
23509	9606	POFUT1	protein O-fucosyltransferase 1		ENDORETICULUM			0.4409	0.381578
9334	9606	B4GALT5	UDP-Gal:betaGlcNAc beta 1,4- galactosyltransferase, polypeptide 5					0.412886	0.0949442
11226	9606	GALNT6	polypeptide N-acetylgalactosaminyltransferase 6		GOLGI			0.398029	0.109772
2530	9606	FUT8	fucosyltransferase 8 (alpha (1,6) fucosyltransferase)		GOLGI			0.396048	0.775395
84920	9606	ALG10	ALG10, alpha-1,2-glucosyltransferase					0.381865	0.208288
56913	9606	C1GALT1	core 1 synthase, glycoprotein-N-acetylgalactosamine 3-beta-galactosyltransferase 1					0.373375	0.335259
29929	9606	ALG6	ALG6, alpha-1,3-glucosyltransferase					0.369103	0.083882
9469	9606	CHST3	carbohydrate (chondroitin 6) sulfotransferase 3					0.348697	0.139875
2132	9606	EXT2	exostosin glycosyltransferase 2		BOTH			0.335537	0.210214
64840	9606	PORCN	porcupine homolog (Drosophila)		ENDORETICULUM			0.31272	0.156262
55824	9606	PAG1	phosphoprotein membrane anchor with glycosphingolipid microdomains 1	Plasma membrane		Cell Membrane		0.286439	0.663583
2342	9606	FNTB	farnesyltransferase, CAAX box, beta					0.273632	0.208049
5876	9606	RABGGTB	Rab geranylgeranyltransferase, beta subunit					0.252679	1.00152
55624	9606	POMGNT1	protein O-linked mannose N-acetylglucosaminyltransferase 1 (beta 1,2-)					0.249377	0.567939
2526	9606	FUT4	fucosyltransferase 4 (alpha (1,3) fucosyltransferase, myeloid-specific)		GOLGI			0.220704	0.0282174
57171	9606	DOLPP1	dolichyldiphosphatase 1					0.191425	1.14787
9091	9606	PIGQ	phosphatidylinositol glycan anchor biosynthesis, class Q					0.175424	0.162815
4125	9606	MAN2B1	mannosidase, alpha, class 2B, member 1					0.162833	0.035309
56052	9606	ALG1	ALG1, chitobiosyldiphosphodolichol beta-mannosyltransferase		ENDORETICULUM			0.161115	0.154828
79868	9606	ALG13	ALG13, UDP-N-acetylglucosaminyltransferase subunit					0.153228	0.558117
147991	9606	DPY19L3	dpy-19-like 3 (C. elegans)	mannosyltransferase				0.147792	0.215673
2519	9606	FUCA2	fucosidase, alpha-L- 2, plasma				SECRETED	0.119263	0.0444009
2632	9606	GBE1	glucan (1,4-alpha-), branching enzyme 1					0.103209	0.127532
375790	9606	AGRN	agrin	proteoglycan		Cell Membrane	SECRETED	0.101223	0.500399
11320	9606	MGAT4A	mannosyl (alpha-1,3-)-glycoprotein beta-1,4-N-acetylglucosaminyltransferase, isozyme A				SECRETED	0.0932636	0.0673139
9672	9606	SDC3	syndecan 3	Cell surface proteoglycan that may bear heparan sulfate				0.0812804	0.489319
25987	9606	TSKU	tsukushi, small leucine rich proteoglycan				SECRETED	0.0809628	0.0589205
143888	9606	KDELC2	KDEL (Lys-Asp-Glu-Leu) containing 2	glycolysation				0.0772102	0.400926
54480	9606	CHPF2	chondroitin polymerizing factor 2					0.0569876	0.0866384
85365	9606	ALG2	ALG2, alpha-1,3/1,6-mannosyltransferase					0.0555754	0.113399
4122	9606	MAN2A2	mannosidase, alpha, class 2A, member 2					0.0551801	1.87827
9331	9606	B4GALT6	UDP-Gal:betaGlcNAc beta 1,4- galactosyltransferase, polypeptide 6					0.051868	1.87219
55768	9606	NGLY1	N-glycanase 1					0.0391522	0.0315877
10610	9606	ST6GALNAC2	ST6 (alpha-N-acetyl-neuraminyl-2,3-beta-galactosyl-1,3)-N-acetylgalactosaminide alpha-2,6-sialyltransferase 2					0.0276363	0.0156397
157869	9606	SBSPON	somatomedin B and thrombospondin, type 1 domain containing	O-glycosylation of TSR domain-containing proteins			SECRETED	0.0137852	0.417331

## Sheet: Protein syntheis & maturation
				Protein synthesis
GeneID	TaxonID	GeneSymbol	GeneDescription	Function Category	ER_GOLGI	CellMembrane	SECRETED	iBAQ_MED_47367_CMX1	iBAQ_MED_47368_CMX2
5478	9606	PPIA	peptidylprolyl isomerase A (cyclophilin A)				SECRETED	1704.71	1526.95
1915	9606	EEF1A1	eukaryotic translation elongation factor 1 alpha 1					937.875	945.069
5479	9606	PPIB	peptidylprolyl isomerase B (cyclophilin B)		ENDORETICULUM			794.358	653.218
3329	9606	HSPD1	heat shock 60kDa protein 1 (chaperonin)					761.386	712.909
3312	9606	HSPA8	heat shock 70kDa protein 8			Cell Membrane		734.339	607.147
1984	9606	EIF5A	eukaryotic translation initiation factor 5A					574.352	401.333
7295	9606	TXN	thioredoxin				SECRETED	490.095	621.88
3326	9606	HSP90AB1	heat shock protein 90kDa alpha (cytosolic), class B member 1					430.56	436.561
3309	9606	HSPA5	heat shock 70kDa protein 5 (glucose-regulated protein, 78kDa)		ENDORETICULUM			385.358	444.607
3320	9606	HSP90AA1	heat shock protein 90kDa alpha (cytosolic), class A member 1			Cell Membrane		305.175	316.086
3336	9606	HSPE1	heat shock 10kDa protein 1					291.38	276.927
3313	9606	HSPA9	heat shock 70kDa protein 9 (mortalin)					288.286	232.668
9775	9606	EIF4A3	eukaryotic translation initiation factor 4A3					277.212	229.815
28972	9606	SPCS1	signal peptidase complex subunit 1	removes signal peptides from nascent proteins				209.93	218.818
1938	9606	EEF2	eukaryotic translation elongation factor 2					192.452	163.015
6727	9606	SRP14	signal recognition particle 14kDa (homologous Alu RNA binding protein)					132.149	122.485
1968	9606	EIF2S3	eukaryotic translation initiation factor 2, subunit 3 gamma, 52kDa					130.343	117.71
3315	9606	HSPB1	heat shock 27kDa protein 1					116.499	103
3303	9606	HSPA1A	heat shock 70kDa protein 1A		ENDORETICULUM			111.813	105.859
3304	9606	HSPA1B	heat shock 70kDa protein 1B		ENDORETICULUM			111.813	105.859
1973	9606	EIF4A1	eukaryotic translation initiation factor 4A1					110.764	74.5553
8894	9606	EIF2S2	eukaryotic translation initiation factor 2, subunit 2 beta, 38kDa					100.64	80.4591
1936	9606	EEF1D	eukaryotic translation elongation factor 1 delta (guanine nucleotide exchange protein)		ENDORETICULUM			97.5015	90.7483
7458	9606	EIF4H	eukaryotic translation initiation factor 4H					93.2119	100.202
1933	9606	EEF1B2	eukaryotic translation elongation factor 1 beta 2		ENDORETICULUM			92.1071	100.998
10209	9606	EIF1	eukaryotic translation initiation factor 1					90.8938	87.0509
7184	9606	HSP90B1	heat shock protein 90kDa beta (Grp94), member 1		ENDORETICULUM			87.6473	107.398
6726	9606	SRP9	signal recognition particle 9kDa	elongation arrest				86.9006	63.5689
1965	9606	EIF2S1	eukaryotic translation initiation factor 2, subunit 1 alpha, 35kDa					69.7302	50.9453
1937	9606	EEF1G	eukaryotic translation elongation factor 1 gamma		ENDORETICULUM			63.0819	50.7527
9789	9606	SPCS2	signal peptidase complex subunit 2	removes signal peptides from nascent proteins				60.4056	38.0613
22826	9606	DNAJC8	DnaJ (Hsp40) homolog, subfamily C, member 8					55.915	33.3183
7284	9606	TUFM	Tu translation elongation factor, mitochondrial					53.6775	44.5693
60559	9606	SPCS3	signal peptidase complex subunit 3	removes signal peptides from nascent proteins	ENDORETICULUM			52.607	52.3623
6950	9606	TCP1	t-complex 1		GOLGI			52.5948	43.6585
51651	9606	PTRH2	peptidyl-tRNA hydrolase 2					52.0535	66.1298
2287	9606	FKBP3	FK506 binding protein 3, 25kDa					48.8415	34.5354
2280	9606	FKBP1A	FK506 binding protein 1A, 12kDa					48.3873	43.4024
3692	9606	EIF6	eukaryotic translation initiation factor 6					44.0823	44.2925
908	9606	CCT6A	chaperonin containing TCP1, subunit 6A (zeta 1)					43.262	37.2155
4677	9606	NARS	asparaginyl-tRNA synthetase					41.2388	29.4695
83939	9606	EIF2A	eukaryotic translation initiation factor 2A, 65kDa					36.8052	29.4494
8565	9606	YARS	tyrosyl-tRNA synthetase					36.6974	39.854
51372	9606	TMA7	translation machinery associated 7 homolog					36.3668	54.1721
23770	9606	FKBP8	FK506 binding protein 8, 38kDa		ENDORETICULUM			36.3631	38.4696
2286	9606	FKBP2	FK506 binding protein 2, 13kDa		ENDORETICULUM			34.6603	38.4163
8669	9606	EIF3J	eukaryotic translation initiation factor 3, subunit J					33.5831	23.7687
10963	9606	STIP1	stress-induced phosphoprotein 1		GOLGI			31.5874	36.787
7296	9606	TXNRD1	thioredoxin reductase 1					30.4798	22.4304
2288	9606	FKBP4	FK506 binding protein 4, 59kDa					30.459	27.9171
5610	9606	EIF2AK2	eukaryotic translation initiation factor 2-alpha kinase 2					28.3974	18.7803
3308	9606	HSPA4	heat shock 70kDa protein 4					27.8365	26.9258
3337	9606	DNAJB1	DnaJ (Hsp40) homolog, subfamily B, member 1					27.6873	28.2678
1977	9606	EIF4E	eukaryotic translation initiation factor 4E					27.3498	21.9948
9255	9606	AIMP1	aminoacyl tRNA synthetase complex-interacting multifunctional protein 1		BOTH		SECRETED	26.7959	29.2075
3305	9606	HSPA1L	heat shock 70kDa protein 1-like					24.5334	19.3068
1974	9606	EIF4A2	eukaryotic translation initiation factor 4A2					24.413	18.3803
7407	9606	VARS	valyl-tRNA synthetase					24.3983	22.1876
1975	9606	EIF4B	eukaryotic translation initiation factor 4B					23.5108	19.3159
7453	9606	WARS	tryptophanyl-tRNA synthetase					23.1815	21.6509
58477	9606	SRPRB	signal recognition particle receptor, B subunit	protein targeting				22.9894	22.697
23234	9606	DNAJC9	DnaJ (Hsp40) homolog, subfamily C, member 9					22.9749	10.5901
1983	9606	EIF5	eukaryotic translation initiation factor 5					22.5807	29.2805
3310	9606	HSPA6	heat shock 70kDa protein 6 (HSP70B')					22.4276	57.3981
9669	9606	EIF5B	eukaryotic translation initiation factor 5B					21.9086	14.9679
1615	9606	DARS	aspartyl-tRNA synthetase					21.8729	20.157
2058	9606	EPRS	glutamyl-prolyl-tRNA synthetase					21.0924	15.4076
55735	9606	DNAJC11	DnaJ (Hsp40) homolog, subfamily C, member 11					21.0834	14.326
51303	9606	FKBP11	FK506 binding protein 11, 19 kDa					20.1627	18.7253
1964	9606	EIF1AX	eukaryotic translation initiation factor 1A, X-linked					18.9897	19.4552
8666	9606	EIF3G	eukaryotic translation initiation factor 3, subunit G					18.9045	32.4411
51386	9606	EIF3L	eukaryotic translation initiation factor 3, subunit L					18.6531	15.0217
4666	9606	NACA	nascent polypeptide-associated complex alpha subunit					18.5091	12.75
7265	9606	TTC1	tetratricopeptide repeat domain 1					17.9307	2.92039
131118	9606	DNAJC19	DnaJ (Hsp40) homolog, subfamily C, member 19					17.2205	17.2602
8662	9606	EIF3B	eukaryotic translation initiation factor 3, subunit B					17.1932	16.0253
55319	9606	TMA16	translation machinery associated 16 homolog					17.0444	10.1323
8665	9606	EIF3F	eukaryotic translation initiation factor 3, subunit F					16.796	14.2971
6301	9606	SARS	seryl-tRNA synthetase					16.7792	16.7768
5917	9606	RARS	arginyl-tRNA synthetase					16.6359	15.7346
1981	9606	EIF4G1	eukaryotic translation initiation factor 4 gamma, 1					16.5618	16.2714
8668	9606	EIF3I	eukaryotic translation initiation factor 3, subunit I					16.2012	9.9276
51726	9606	DNAJB11	DnaJ (Hsp40) homolog, subfamily B, member 11		ENDORETICULUM			16.0681	16.9454
10102	9606	TSFM	Ts translation elongation factor, mitochondrial					15.2315	11.636
7965	9606	AIMP2	aminoacyl tRNA synthetase complex-interacting multifunctional protein 2					15.2133	14.4229
8664	9606	EIF3D	eukaryotic translation initiation factor 3, subunit D					15.0776	6.76138
10471	9606	PFDN6	prefoldin subunit 6					14.8161	15.5612
3735	9606	KARS	lysyl-tRNA synthetase			Cell Membrane	SECRETED	14.8146	14.9578
5202	9606	PFDN2	prefoldin subunit 2					14.4162	15.4134
4141	9606	MARS	methionyl-tRNA synthetase					13.8951	10.7595
2617	9606	GARS	glycyl-tRNA synthetase					13.8451	13.2402
9093	9606	DNAJA3	DnaJ (Hsp40) homolog, subfamily A, member 3			Cell Membrane		13.7602	14.0758
6897	9606	TARS	threonyl-tRNA synthetase					13.4597	10.9046
8562	9606	DENR	density-regulated protein					13.3143	16.7588
8663	9606	EIF3C	eukaryotic translation initiation factor 3, subunit C					13.2519	11.1171
10598	9606	AHSA1	AHA1, activator of heat shock 90kDa protein ATPase homolog 1 (yeast)		ENDORETICULUM			12.5256	12.1646
5300	9606	PIN1	peptidylprolyl cis/trans isomerase, NIMA-interacting 1					12.5231	8.05532
8661	9606	EIF3A	eukaryotic translation initiation factor 3, subunit A					12.4293	6.29966
5204	9606	PFDN5	prefoldin subunit 5					12.3642	12.0095
5201	9606	PFDN1	prefoldin subunit 1					12.2411	8.93128
10056	9606	FARSB	phenylalanyl-tRNA synthetase, beta subunit					11.5377	9.11187
2107	9606	ETF1	eukaryotic translation termination factor 1					11.3124	10.3414
2193	9606	FARSA	phenylalanyl-tRNA synthetase, alpha subunit					10.6483	12.5677
3376	9606	IARS	isoleucyl-tRNA synthetase					10.4559	7.99152
3646	9606	EIF3E	eukaryotic translation initiation factor 3, subunit E					10.4219	10.3697
5611	9606	DNAJC3	DnaJ (Hsp40) homolog, subfamily C, member 3		ENDORETICULUM			10.347	8.57816
27335	9606	EIF3K	eukaryotic translation initiation factor 3, subunit K					10.22	4.91254
6730	9606	SRP68	signal recognition particle 68kDa		ENDORETICULUM			10.154	9.24905
6731	9606	SRP72	signal recognition particle 72kDa		ENDORETICULUM			9.89815	5.93282
5859	9606	QARS	glutaminyl-tRNA synthetase					8.3166	5.11802
10480	9606	EIF3M	eukaryotic translation initiation factor 3, subunit M					8.1186	9.51167
6729	9606	SRP54	signal recognition particle 54kDa					7.43308	5.47611
10808	9606	HSPH1	heat shock 105kDa/110kDa protein 1					7.34737	4.6076
9521	9606	EEF1E1	eukaryotic translation elongation factor 1 epsilon 1					6.71147	3.92027
27000	9606	DNAJC2	DnaJ (Hsp40) homolog, subfamily C, member 2					6.49613	4.48514
55192	9606	DNAJC17	DnaJ (Hsp40) homolog, subfamily C, member 17					6.43116	5.56434
100131801	9606	PET100	PET100 homolog					6.28617	5.66801
3035	9606	HARS	histidyl-tRNA synthetase					6.21453	7.09165
16	9606	AARS	alanyl-tRNA synthetase					5.86899	6.35894
10294	9606	DNAJA2	DnaJ (Hsp40) homolog, subfamily A, member 2					5.60002	6.92766
5303	9606	PIN4	peptidylprolyl cis/trans isomerase, NIMA-interacting 4					5.59277	7.53023
1982	9606	EIF4G2	eukaryotic translation initiation factor 4 gamma, 2					5.30564	4.60669
8667	9606	EIF3H	eukaryotic translation initiation factor 3, subunit H					5.24713	3.47701
92675	9606	DTD1	D-tyrosyl-tRNA deacylase 1					5.02493	5.9607
51182	9606	HSPA14	heat shock 70kDa protein 14					4.71205	4.41628
7266	9606	DNAJC7	DnaJ (Hsp40) homolog, subfamily C, member 7					4.39433	4.32359
54431	9606	DNAJC10	DnaJ (Hsp40) homolog, subfamily C, member 10		ENDORETICULUM			4.14125	3.2906
55005	9606	RMND1	required for meiotic nuclear division 1 homolog					3.87707	4.18503
10049	9606	DNAJB6	DnaJ (Hsp40) homolog, subfamily B, member 6					3.70714	2.93013
138428	9606	PTRH1	peptidyl-tRNA hydrolase 1 homolog					3.58615	0.620829
85476	9606	GFM1	G elongation factor, mitochondrial 1					3.43708	3.54934
11328	9606	FKBP9	FK506 binding protein 9, 63 kDa		ENDORETICULUM			3.4032	3.08241
6782	9606	HSPA13	heat shock protein 70kDa family, member 13					3.13905	1.99097
8890	9606	EIF2B4	eukaryotic translation initiation factor 2B, subunit 4 delta, 67kDa					2.84367	1.88465
51520	9606	LARS	leucyl-tRNA synthetase		ENDORETICULUM			2.74471	3.93979
22824	9606	HSPA4L	heat shock 70kDa protein 4-like					2.68788	2.22243
5481	9606	PPID	peptidylprolyl isomerase D					2.31737	2.72403
51668	9606	HSPB11	heat shock protein family B (small), member 11					2.15266	1.76376
6449	9606	SGTA	small glutamine-rich tetratricopeptide repeat (TPR)-containing, alpha					2.11218	3.09121
1967	9606	EIF2B1	eukaryotic translation initiation factor 2B, subunit 1 alpha, 26kDa					2.09092	1.14196
54788	9606	DNAJB12	DnaJ (Hsp40) homolog, subfamily B, member 12		ENDORETICULUM			1.85678	1.71893
84285	9606	EIF1AD	eukaryotic translation initiation factor 1A domain containing					1.82202	1.17034
55699	9606	IARS2	isoleucyl-tRNA synthetase 2, mitochondrial					1.81611	0.993634
23640	9606	HSPBP1	HSPA (heat shock 70kDa) binding protein, cytoplasmic cochaperone 1		ENDORETICULUM			1.74471	1.50048
79982	9606	DNAJB14	DnaJ (Hsp40) homolog, subfamily B, member 14		ENDORETICULUM			1.70566	1.07408
8892	9606	EIF2B2	eukaryotic translation initiation factor 2B, subunit 2 beta, 39kDa					1.67581	1.17477
342538	9606	NACA2	nascent polypeptide-associated complex alpha subunit 2					1.61536	0.406399
4528	9606	MTIF2	mitochondrial translational initiation factor 2					1.60808	0.619825
833	9606	CARS	cysteinyl-tRNA synthetase					1.53236	1.76258
84277	9606	DNAJC30	DnaJ (Hsp40) homolog, subfamily C, member 30					1.52344	0.378768
80331	9606	DNAJC5	DnaJ (Hsp40) homolog, subfamily C, member 5			Cell Membrane		1.37377	1.91423
1939	9606	EIF2D	eukaryotic translation initiation factor 2D					1.34883	2.29455
29103	9606	DNAJC15	DnaJ (Hsp40) homolog, subfamily C, member 15					1.32485	13.2504
2289	9606	FKBP5	FK506 binding protein 5					1.24125	1.27216
6728	9606	SRP19	signal recognition particle 19kDa					1.22863	3.8342
3306	9606	HSPA2	heat shock 70kDa protein 2					1.15836	1.59345
134218	9606	DNAJC21	DnaJ (Hsp40) homolog, subfamily C, member 21					1.15201	1.50301
8891	9606	EIF2B3	eukaryotic translation initiation factor 2B, subunit 3 gamma, 58kDa					1.11397	1.21049
391356	9606	PTRHD1	peptidyl-tRNA hydrolase domain containing 1					1.10079	1.43276
60678	9606	EEFSEC	eukaryotic elongation factor, selenocysteine-tRNA-specific					0.938574	0.609158
25983	9606	NGDN	neuroguidin, EIF4E binding protein					0.905787	0.916183
57505	9606	AARS2	alanyl-tRNA synthetase 2, mitochondrial					0.888256	0.541827
10352	9606	WARS2	tryptophanyl tRNA synthetase 2, mitochondrial					0.717689	0.741751
51067	9606	YARS2	tyrosyl-tRNA synthetase 2, mitochondrial					0.68159	0.558356
80222	9606	TARS2	threonyl-tRNA synthetase 2, mitochondrial (putative)					0.677974	0.814621
124454	9606	EARS2	glutamyl-tRNA synthetase 2, mitochondrial					0.604435	0.142141
64215	9606	DNAJC1	DnaJ (Hsp40) homolog, subfamily C, member 1		ENDORETICULUM			0.597316	0.444236
56928	9606	SPPL2B	signal peptide peptidase like 2B	removes signal peptides from nascent proteins				0.529557	0.0812662
51204	9606	TACO1	translational activator of mitochondrially encoded cytochrome c oxidase I					0.44357	0.593384
79587	9606	CARS2	cysteinyl-tRNA synthetase 2, mitochondrial (putative)					0.411459	0.142283
8131	9606	NPRL3	NPR3-like, GATOR1 complex subunit					0.395595	0.152268
11080	9606	DNAJB4	DnaJ (Hsp40) homolog, subfamily B, member 4			Cell Membrane		0.366931	0.320193
23395	9606	LARS2	leucyl-tRNA synthetase 2, mitochondrial					0.339371	0.284732
8672	9606	EIF4G3	eukaryotic translation initiation factor 4 gamma, 3					0.321541	0.613715
8893	9606	EIF2B5	eukaryotic translation initiation factor 2B, subunit 5 epsilon, 82kDa					0.310228	1.15464
57038	9606	RARS2	arginyl-tRNA synthetase 2, mitochondrial					0.282227	0.479571
23307	9606	FKBP15	FK506 binding protein 15, 133kDa					0.279166	0.25619
23317	9606	DNAJC13	DnaJ (Hsp40) homolog, subfamily C, member 13					0.266062	0.204126
7268	9606	TTC4	tetratricopeptide repeat domain 4					0.264187	0.205684
9451	9606	EIF2AK3	eukaryotic translation initiation factor 2-alpha kinase 3		ENDORETICULUM			0.25873	0.233613
3338	9606	DNAJC4	DnaJ (Hsp40) homolog, subfamily C, member 4					0.246746	1.53239
55157	9606	DARS2	aspartyl-tRNA synthetase 2, mitochondrial					0.245935	0.79172
64374	9606	SIL1	SIL1 nucleotide exchange factor	protein translocation and folding	ENDORETICULUM			0.245542	0.206581
23438	9606	HARS2	histidyl-tRNA synthetase 2, mitochondrial					0.232887	0.104264
7267	9606	TTC3	tetratricopeptide repeat domain 3					0.230899	0.329
5188	9606	GATB	glutamyl-tRNA(Gln) amidotransferase, subunit B					0.153008	0.233474
64795	9606	RMND5A	required for meiotic nuclear division 5 homolog A					0.126483	1.33303
3698	9606	ITIH2	inter-alpha-trypsin inhibitor heavy chain 2				SECRETED	0.11548	0.082859
57521	9606	RPTOR	regulatory associated protein of MTOR, complex 1					0.0982803	0.0426195
55278	9606	QRSL1	glutaminyl-tRNA synthase (glutamine-hydrolyzing)-like 1					0.0780162	0.00686537
57176	9606	VARS2	valyl-tRNA synthetase 2, mitochondrial					0.0766208	0.0404131
9470	9606	EIF4E2	eukaryotic translation initiation factor 4E family member 2					0.0497271	0.225381
84340	9606	GFM2	G elongation factor, mitochondrial 2					0.0279412	0.0662868
253260	9606	RICTOR	RPTOR independent companion of MTOR, complex 2					0.0154838	0.0956403
440275	9606	EIF2AK4	eukaryotic translation initiation factor 2 alpha kinase 4					0.0142898	0.0448501
2475	9606	MTOR	mechanistic target of rapamycin (serine/threonine kinase)					0.00779236	0.152249

## Sheet: Enzymes Reg Inhs & Transferases
		Table S3. Mass-spectrometry proteome, related to Figure 2.		Enzymes and transferases
GeneID	TaxonID	GeneSymbol	GeneDescription	Function Category	ER_GOLGI	CellMembrane	SECRETED	iBAQ_MED_47367_CMX1	iBAQ_MED_47368_CMX2
2597	9606	GAPDH	glyceraldehyde-3-phosphate dehydrogenase					1875.91	1763.1
2023	9606	ENO1	enolase 1, (alpha)			Cell Membrane		887.6	974.13
7385	9606	UQCRC2	ubiquinol-cytochrome c reductase core protein II					604.809	362.763
7534	9606	YWHAZ	tyrosine 3-monooxygenase/tryptophan 5-monooxygenase activation protein, zeta					558.113	417.976
5052	9606	PRDX1	peroxiredoxin 1					552.195	511.146
2950	9606	GSTP1	glutathione S-transferase pi 1					529.861	466.875
7381	9606	UQCRB	ubiquinol-cytochrome c reductase binding protein					458.031	243.645
3945	9606	LDHB	lactate dehydrogenase B					408.786	377.014
7167	9606	TPI1	triosephosphate isomerase 1					408.221	356.145
1743	9606	DLST	dihydrolipoamide S-succinyltransferase (E2 component of 2-oxo-glutarate complex)					389.325	379.154
5223	9606	PGAM1	phosphoglycerate mutase 1 (brain)					371.634	299.053
7001	9606	PRDX2	peroxiredoxin 2					345.103	182.127
1327	9606	COX4I1	cytochrome c oxidase subunit IV isoform 1					336.995	220.663
328	9606	APEX1	APEX nuclease (multifunctional DNA repair enzyme) 1		ENDORETICULUM			324.096	285.588
7384	9606	UQCRC1	ubiquinol-cytochrome c reductase core protein I					322.421	218.636
10452	9606	TOMM40	translocase of outer mitochondrial membrane 40 homolog (yeast)					322.184	212.089
7531	9606	YWHAE	tyrosine 3-monooxygenase/tryptophan 5-monooxygenase activation protein, epsilon					319.529	337.807
5315	9606	PKM	pyruvate kinase, muscle					312.343	324.058
4715	9606	NDUFB9	NADH dehydrogenase (ubiquinone) 1 beta subcomplex, 9, 22kDa					278.905	158.453
2923	9606	PDIA3	protein disulfide isomerase family A, member 3		ENDORETICULUM			270.619	256.564
80777	9606	CYB5B	cytochrome b5 type B (outer mitochondrial membrane)					257.975	174.753
226	9606	ALDOA	aldolase A, fructose-bisphosphate					244.117	283.226
9804	9606	TOMM20	translocase of outer mitochondrial membrane 20 homolog (yeast)					229.083	159.447
7086	9606	TKT	transketolase					221.92	226.882
4698	9606	NDUFA5	NADH dehydrogenase (ubiquinone) 1 alpha subcomplex, 5					204.801	128.132
7529	9606	YWHAB	tyrosine 3-monooxygenase/tryptophan 5-monooxygenase activation protein, beta					200.603	210.072
4710	9606	NDUFB4	NADH dehydrogenase (ubiquinone) 1 beta subcomplex, 4, 15kDa					191.943	205.455
1727	9606	CYB5R3	cytochrome b5 reductase 3					191.912	120.13
3939	9606	LDHA	lactate dehydrogenase A					190.98	159.561
4702	9606	NDUFA8	NADH dehydrogenase (ubiquinone) 1 alpha subcomplex, 8, 19kDa					174.635	129.635
1345	9606	COX6C	cytochrome c oxidase subunit VIc					172.784	151.345
4257	9606	MGST1	microsomal glutathione S-transferase 1		ENDORETICULUM			167.12	100.197
4191	9606	MDH2	malate dehydrogenase 2, NAD (mitochondrial)					160.682	193.051
116228	9606	COX20	COX20 cytochrome c oxidase assembly factor					155.433	154.318
4513	9606	COX2	cytochrome c oxidase subunit II					151.282	108.962
7415	9606	VCP	valosin containing protein	calcium-associated ATPase	ENDORETICULUM			138.771	114.012
11051	9606	NUDT21	nudix (nucleoside diphosphate linked moiety X)-type motif 21	hydrolase				138.485	170.922
9588	9606	PRDX6	peroxiredoxin 6	Thiol-specific peroxidase				138.069	161.126
654364	9606	NME1-NME2	NME1-NME2 readthrough	nucleoside diphosphate kinase				137.896	122.735
3030	9606	HADHA	hydroxyacyl-CoA dehydrogenase/3-ketoacyl-CoA thiolase/enoyl-CoA hydratase (trifunctional protein), alpha subunit	Lipid metabolism				137.074	99.5057
103	9606	ADAR	adenosine deaminase, RNA-specific					136.771	102.194
2027	9606	ENO3	enolase 3 (beta, muscle)					133.563	82.245
5162	9606	PDHB	pyruvate dehydrogenase (lipoamide) beta					132.744	115.425
10682	9606	EBP	emopamil binding protein (sterol isomerase)		ENDORETICULUM			132.408	54.3995
84271	9606	POLDIP3	polymerase (DNA-directed), delta interacting protein 3					131.429	96.6489
1329	9606	COX5B	cytochrome c oxidase subunit Vb					126.607	144.407
6389	9606	SDHA	succinate dehydrogenase complex, subunit A, flavoprotein (Fp)					122.526	92.4049
6390	9606	SDHB	succinate dehydrogenase complex, subunit B, iron sulfur (Ip)					122.491	97.7696
5230	9606	PGK1	phosphoglycerate kinase 1					119.617	131.512
10971	9606	YWHAQ	tyrosine 3-monooxygenase/tryptophan 5-monooxygenase activation protein, theta					118.954	117.69
51495	9606	HACD3	3-hydroxyacyl-CoA dehydratase 3		ENDORETICULUM			118.841	85.1202
23530	9606	NNT	nicotinamide nucleotide transhydrogenase					118.078	80.584
1737	9606	DLAT	dihydrolipoamide S-acetyltransferase					115.887	103.076
4258	9606	MGST2	microsomal glutathione S-transferase 2		ENDORETICULUM			113.436	103.618
8148	9606	TAF15	TAF15 RNA polymerase II, TATA box binding protein (TBP)-associated factor, 68kDa					112.767	93.5578
3032	9606	HADHB	hydroxyacyl-CoA dehydrogenase/3-ketoacyl-CoA thiolase/enoyl-CoA hydratase (trifunctional protein), beta subunit	Lipid metabolism	ENDORETICULUM			110.746	99.9742
55967	9606	NDUFA12	NADH dehydrogenase (ubiquinone) 1 alpha subcomplex, 12					108.706	116.265
4259	9606	MGST3	microsomal glutathione S-transferase 3		ENDORETICULUM			103.284	80.5866
9167	9606	COX7A2L	cytochrome c oxidase subunit VIIa polypeptide 2 like					100.906	95.9705
51079	9606	NDUFA13	NADH dehydrogenase (ubiquinone) 1 alpha subcomplex, 13					99.4019	87.753
6647	9606	SOD1	superoxide dismutase 1, soluble					99.4016	192.176
7532	9606	YWHAG	tyrosine 3-monooxygenase/tryptophan 5-monooxygenase activation protein, gamma					97.3683	94.8629
7386	9606	UQCRFS1	ubiquinol-cytochrome c reductase, Rieske iron-sulfur polypeptide 1					95.5936	87.0763
5034	9606	P4HB	prolyl 4-hydroxylase, beta polypeptide		ENDORETICULUM	Cell Membrane		94.7323	97.1451
4725	9606	NDUFS5	NADH dehydrogenase (ubiquinone) Fe-S protein 5, 15kDa (NADH-coenzyme Q reductase)					94.1279	38.643
4716	9606	NDUFB10	NADH dehydrogenase (ubiquinone) 1 beta subcomplex, 10, 22kDa					93.5009	70.2358
9377	9606	COX5A	cytochrome c oxidase subunit Va					91.2872	93.5461
10728	9606	PTGES3	prostaglandin E synthase 3 (cytosolic)					90.8101	67.8249
10935	9606	PRDX3	peroxiredoxin 3	Thiol-specific peroxidase				90.627	39.3351
5464	9606	PPA1	pyrophosphatase (inorganic) 1					90.5588	93.9102
142	9606	PARP1	poly (ADP-ribose) polymerase 1					90.4419	93.2391
4695	9606	NDUFA2	NADH dehydrogenase (ubiquinone) 1 alpha subcomplex, 2, 8kDa					87.9849	73.8864
5160	9606	PDHA1	pyruvate dehydrogenase (lipoamide) alpha 1					87.4644	63.478
3276	9606	PRMT1	protein arginine methyltransferase 1					86.6167	61.9232
9868	9606	TOMM70A	translocase of outer mitochondrial membrane 70 homolog A (S. cerevisiae)					86.4839	58.1193
3028	9606	HSD17B10	hydroxysteroid (17-beta) dehydrogenase 10	Lipid metabolism				86.2686	87.3861
1738	9606	DLD	dihydrolipoamide dehydrogenase					85.51	54.8302
3065	9606	HDAC1	histone deacetylase 1					82.9674	73.1955
10606	9606	PAICS	phosphoribosylaminoimidazole carboxylase, phosphoribosylaminoimidazole succinocarboxamide synthetase					82.0691	63.0837
4729	9606	NDUFV2	NADH dehydrogenase (ubiquinone) flavoprotein 2, 24kDa					81.4042	62.9089
54539	9606	NDUFB11	NADH dehydrogenase (ubiquinone) 1 beta subcomplex, 11, 17.3kDa					80.803	34.1111
4722	9606	NDUFS3	NADH dehydrogenase (ubiquinone) Fe-S protein 3, 30kDa (NADH-coenzyme Q reductase)					80.3045	57.8207
4719	9606	NDUFS1	NADH dehydrogenase (ubiquinone) Fe-S protein 1, 75kDa (NADH-coenzyme Q reductase)					79.7762	52.3326
56993	9606	TOMM22	translocase of outer mitochondrial membrane 22 homolog (yeast)					78.3241	103.145
1347	9606	COX7A2	cytochrome c oxidase subunit VIIa polypeptide 2 (liver)					74.6546	67.4652
2237	9606	FEN1	flap structure-specific endonuclease 1					74.4381	62.5688
1728	9606	NQO1	NAD(P)H dehydrogenase, quinone 1					74.3847	73.5209
9601	9606	PDIA4	protein disulfide isomerase family A, member 4		ENDORETICULUM			74.0475	69.9359
4697	9606	NDUFA4	NDUFA4, mitochondrial complex associated					73.1952	55.076
4967	9606	OGDH	oxoglutarate (alpha-ketoglutarate) dehydrogenase (lipoamide)					72.4579	51.8258
51493	9606	RTCB	RNA 2',3'-cyclic phosphate and 5'-OH ligase					69.8037	72.0304
5831	9606	PYCR1	pyrroline-5-carboxylate reductase 1					69.7183	79.3526
2821	9606	GPI	glucose-6-phosphate isomerase				SECRETED	69.1227	47.4412
10130	9606	PDIA6	protein disulfide isomerase family A, member 6		ENDORETICULUM	Cell Membrane		67.3974	61.436
26520	9606	TIMM9	translocase of inner mitochondrial membrane 9 homolog (yeast)					67.2401	67.6748
55750	9606	AGK	acylglycerol kinase	Lipid metabolism				66.3226	36.948
622	9606	BDH1	3-hydroxybutyrate dehydrogenase, type 1					65.4892	54.4156
54107	9606	POLE3	polymerase (DNA directed), epsilon 3, accessory subunit					64.8046	60.2066
3052	9606	HCCS	holocytochrome c synthase					62.8169	38.8621
10105	9606	PPIF	peptidylprolyl isomerase F					62.7257	85.233
4508	9606	ATP6	ATP synthase F0 subunit 6					62.011	28.9669
92609	9606	TIMM50	translocase of inner mitochondrial membrane 50 homolog (S. cerevisiae)					60.0769	48.9389
4190	9606	MDH1	malate dehydrogenase 1, NAD (soluble)					58.3221	48.3736
26517	9606	TIMM13	translocase of inner mitochondrial membrane 13 homolog (yeast)					58.1744	65.1402
7388	9606	UQCRH	ubiquinol-cytochrome c reductase hinge protein					57.8992	46.8993
5434	9606	POLR2E	polymerase (RNA) II (DNA directed) polypeptide E, 25kDa					57.3024	50.2774
25824	9606	PRDX5	peroxiredoxin 5	Thiol-specific peroxidase				56.9318	40.4589
51645	9606	PPIL1	peptidylprolyl isomerase (cyclophilin)-like 1					56.3253	66.6713
4709	9606	NDUFB3	NADH dehydrogenase (ubiquinone) 1 beta subcomplex, 3, 12kDa					54.1072	18.7419
28958	9606	COA3	cytochrome c oxidase assembly factor 3					52.4962	19.4771
9360	9606	PPIG	peptidylprolyl isomerase G (cyclophilin G)					51.9478	34.4669
4705	9606	NDUFA10	NADH dehydrogenase (ubiquinone) 1 alpha subcomplex, 10, 42kDa					48.4238	31.3033
26227	9606	PHGDH	phosphoglycerate dehydrogenase					48.1864	48.4145
9533	9606	POLR1C	polymerase (RNA) I polypeptide C, 30kDa					47.8778	29.9716
10939	9606	AFG3L2	AFG3-like AAA ATPase 2	ATP-dependent protease				45.6766	32.624
54543	9606	TOMM7	translocase of outer mitochondrial membrane 7 homolog (yeast)					45.4951	35.8329
5447	9606	POR	P450 (cytochrome) oxidoreductase					45.4416	55.7608
4731	9606	NDUFV3	NADH dehydrogenase (ubiquinone) flavoprotein 3, 10kDa					43.7572	44.048
22803	9606	XRN2	5'-3' exoribonuclease 2					43.476	40.4035
4714	9606	NDUFB8	NADH dehydrogenase (ubiquinone) 1 beta subcomplex, 8, 19kDa		ENDORETICULUM			42.8634	29.1443
10440	9606	TIMM17A	translocase of inner mitochondrial membrane 17 homolog A (yeast)					42.8277	29.0437
4720	9606	NDUFS2	NADH dehydrogenase (ubiquinone) Fe-S protein 2, 49kDa (NADH-coenzyme Q reductase)					42.4481	18.9847
4724	9606	NDUFS4	NADH dehydrogenase (ubiquinone) Fe-S protein 4, 18kDa (NADH-coenzyme Q reductase)					41.9651	19.583
4701	9606	NDUFA7	NADH dehydrogenase (ubiquinone) 1 alpha subcomplex, 7, 14.5kDa					41.6261	32.8313
6888	9606	TALDO1	transaldolase 1					41.4139	37.0146
38	9606	ACAT1	acetyl-CoA acetyltransferase 1	Lipid metabolism				41.3705	42.8877
4728	9606	NDUFS8	NADH dehydrogenase (ubiquinone) Fe-S protein 8, 23kDa (NADH-coenzyme Q reductase)					40.8799	40.5494
2820	9606	GPD2	glycerol-3-phosphate dehydrogenase 2 (mitochondrial)					40.4294	23.1931
6472	9606	SHMT2	serine hydroxymethyltransferase 2 (mitochondrial)					40.2823	29.0204
9524	9606	TECR	trans-2,3-enoyl-CoA reductase	Lipid metabolism	ENDORETICULUM			40.0322	47.4239
3070	9606	HELLS	helicase, lymphoid-specific					39.9143	33.1127
4704	9606	NDUFA9	NADH dehydrogenase (ubiquinone) 1 alpha subcomplex, 9, 39kDa					39.735	22.5027
64425	9606	POLR1E	polymerase (RNA) I polypeptide E, 53kDa					38.7098	37.8819
5832	9606	ALDH18A1	aldehyde dehydrogenase 18 family, member A1					38.6345	31.3412
873	9606	CBR1	carbonyl reductase 1					38.6094	32.4069
471	9606	ATIC	5-aminoimidazole-4-carboxamide ribonucleotide formyltransferase/IMP cyclohydrolase					38.1273	31.0059
8540	9606	AGPS	alkylglycerone phosphate synthase					37.3807	29.5006
4713	9606	NDUFB7	NADH dehydrogenase (ubiquinone) 1 beta subcomplex, 7, 18kDa					36.8689	27.5166
4723	9606	NDUFV1	NADH dehydrogenase (ubiquinone) flavoprotein 1, 51kDa					36.2596	24.5814
6692	9606	SPINT1	serine peptidase inhibitor, Kunitz type 1				SECRETED	36.2571	30.2536
9361	9606	LONP1	lon peptidase 1, mitochondrial					36.1542	25.9969
4718	9606	NDUFC2	NADH dehydrogenase (ubiquinone) 1, subcomplex unknown, 2, 14.5kDa					35.8497	22.0283
2806	9606	GOT2	glutamic-oxaloacetic transaminase 2, mitochondrial			Cell Membrane		35.5887	31.2989
4726	9606	NDUFS6	NADH dehydrogenase (ubiquinone) Fe-S protein 6, 13kDa (NADH-coenzyme Q reductase)					35.2134	29.0216
4144	9606	MAT2A	methionine adenosyltransferase II, alpha					34.2645	19.9454
10730	9606	YME1L1	YME1-like 1 ATPase	ATP-dependent metalloprotease				33.2405	22.7891
5441	9606	POLR2L	polymerase (RNA) II (DNA directed) polypeptide L, 7.6kDa					32.351	19.6741
84817	9606	TXNDC17	thioredoxin domain containing 17					32.248	20.0958
1340	9606	COX6B1	cytochrome c oxidase subunit VIb polypeptide 1 (ubiquitous)					31.7923	34.7761
2739	9606	GLO1	glyoxalase I					31.2284	36.2216
5226	9606	PGD	phosphogluconate dehydrogenase					31.0981	26.9474
7533	9606	YWHAH	tyrosine 3-monooxygenase/tryptophan 5-monooxygenase activation protein, eta					30.2553	38.8959
10269	9606	ZMPSTE24	zinc metallopeptidase STE24					29.9769	32.0793
51144	9606	HSD17B12	hydroxysteroid (17-beta) dehydrogenase 12					29.5647	29.6916
10953	9606	TOMM34	translocase of outer mitochondrial membrane 34					29.5283	14.2109
2224	9606	FDPS	farnesyl diphosphate synthase					29.4436	27.0469
51082	9606	POLR1D	polymerase (RNA) I polypeptide D, 16kDa					29.2582	33.4679
1717	9606	DHCR7	7-dehydrocholesterol reductase	Lipid metabolism	ENDORETICULUM			29.0081	32.5499
10465	9606	PPIH	peptidylprolyl isomerase H (cyclophilin H)					28.6256	32.3922
1892	9606	ECHS1	enoyl CoA hydratase, short chain, 1, mitochondrial	Lipid metabolism				28.6218	23.6837
4712	9606	NDUFB6	NADH dehydrogenase (ubiquinone) 1 beta subcomplex, 6, 17kDa					28.4969	62.9706
23193	9606	GANAB	glucosidase, alpha; neutral AB		GOLGI			28.2553	24.7454
51009	9606	DERL2	derlin 2		ENDORETICULUM			28.2313	20.6839
444	9606	ASPH	aspartate beta-hydroxylase		ENDORETICULUM			28.1349	26.6649
440	9606	ASNS	asparagine synthetase (glutamine-hydrolyzing)					28.0677	20.744
29104	9606	N6AMT1	N-6 adenine-specific DNA methyltransferase 1 (putative)					27.4603	0.42905
29789	9606	OLA1	Obg-like ATPase 1	hydrolase				27.1523	28.8301
374291	9606	NDUFS7	NADH dehydrogenase (ubiquinone) Fe-S protein 7, 20kDa (NADH-coenzyme Q reductase)					26.9987	13.2455
6050	9606	RNH1	ribonuclease/angiogenin inhibitor 1					26.9565	6.53476
9446	9606	GSTO1	glutathione S-transferase omega 1					26.6388	36.3041
91452	9606	ACBD5	acyl-CoA binding domain containing 5	Lipid metabolism				26.4108	19.6181
8050	9606	PDHX	pyruvate dehydrogenase complex, component X					25.3922	31.2285
29968	9606	PSAT1	phosphoserine aminotransferase 1					25.2312	24.8545
39	9606	ACAT2	acetyl-CoA acetyltransferase 2	Lipid metabolism				25.1223	22.3947
29078	9606	NDUFAF4	NADH dehydrogenase (ubiquinone) complex I, assembly factor 4					24.8661	15.3197
2271	9606	FH	fumarate hydratase					24.7463	21.9505
3066	9606	HDAC2	histone deacetylase 2					24.7382	26.733
79143	9606	MBOAT7	membrane bound O-acyltransferase domain containing 7					24.6891	21.6989
5018	9606	OXA1L	oxidase (cytochrome c) assembly 1-like					24.5298	21.0009
4711	9606	NDUFB5	NADH dehydrogenase (ubiquinone) 1 beta subcomplex, 5, 16kDa					24.0658	15.0372
5437	9606	POLR2H	polymerase (RNA) II (DNA directed) polypeptide H					23.5235	29.5591
4942	9606	OAT	ornithine aminotransferase					23.0675	13.2851
51504	9606	TRMT112	tRNA methyltransferase 11-2 homolog (S. cerevisiae)					22.9218	18.1209
3163	9606	HMOX2	heme oxygenase 2					22.8258	18.6579
10539	9606	GLRX3	glutaredoxin 3	oxidoreductase				22.4582	14.338
3417	9606	IDH1	isocitrate dehydrogenase 1 (NADP+), soluble					22.3946	17.4406
2947	9606	GSTM3	glutathione S-transferase mu 3 (brain)					22.3747	12.4732
4522	9606	MTHFD1	methylenetetrahydrofolate dehydrogenase (NADP+ dependent) 1, methenyltetrahydrofolate cyclohydrolase, formyltetrahydrofolate synthetase					22.1839	18.3736
10245	9606	TIMM17B	translocase of inner mitochondrial membrane 17 homolog B (yeast)					21.9352	12.3723
5432	9606	POLR2C	polymerase (RNA) II (DNA directed) polypeptide C, 33kDa					21.7646	15.8277
2805	9606	GOT1	glutamic-oxaloacetic transaminase 1, soluble					21.6455	15.1259
25915	9606	NDUFAF3	NADH dehydrogenase (ubiquinone) complex I, assembly factor 3					21.5132	26.9643
91942	9606	NDUFAF2	NADH dehydrogenase (ubiquinone) complex I, assembly factor 2					21.3994	14.3705
25796	9606	PGLS	6-phosphogluconolactonase					20.8199	20.7025
826	9606	CAPNS1	calpain, small subunit 1			Cell Membrane		20.5292	17.383
10988	9606	METAP2	methionyl aminopeptidase 2					20.3219	25.8763
2194	9606	FASN	fatty acid synthase	Lipid metabolism	GOLGI			20.2981	17.7418
4700	9606	NDUFA6	NADH dehydrogenase (ubiquinone) 1 alpha subcomplex, 6, 14kDa					20.1943	12.1369
10450	9606	PPIE	peptidylprolyl isomerase E (cyclophilin E)					20.1675	20.1935
5092	9606	PCBD1	pterin-4 alpha-carbinolamine dehydratase/dimerization cofactor of hepatocyte nuclear factor 1 alpha					20.1323	18.7079
4696	9606	NDUFA3	NADH dehydrogenase (ubiquinone) 1 alpha subcomplex, 3, 9kDa					20.1018	7.27049
191	9606	AHCY	adenosylhomocysteinase					20.0612	16.9024
126328	9606	NDUFA11	NADH dehydrogenase (ubiquinone) 1 alpha subcomplex, 11, 14.7kDa					19.6657	16.8122
81567	9606	TXNDC5	thioredoxin domain containing 5 (endoplasmic reticulum)		ENDORETICULUM			19.6643	23.1581
1431	9606	CS	citrate synthase					19.3785	20.4195
84309	9606	NUDT16L1	nudix (nucleoside diphosphate linked moiety X)-type motif 16-like 1	hydrolase				19.235	13.8615
23028	9606	KDM1A	lysine (K)-specific demethylase 1A					19.2248	23.7666
230	9606	ALDOC	aldolase C, fructose-bisphosphate					18.975	26.8203
1992	9606	SERPINB1	serpin peptidase inhibitor, clade B (ovalbumin), member 1					18.9145	20.8744
23576	9606	DDAH1	dimethylarginine dimethylaminohydrolase 1					18.8039	16.2957
5433	9606	POLR2D	polymerase (RNA) II (DNA directed) polypeptide D					18.4726	13.9469
1719	9606	DHFR	dihydrofolate reductase					18.4273	29.5299
55627	9606	SMPD4	sphingomyelin phosphodiesterase 4, neutral membrane (neutral sphingomyelinase-3)		BOTH			18.3864	11.1143
2618	9606	GART	phosphoribosylglycinamide formyltransferase, phosphoribosylglycinamide synthetase, phosphoribosylaminoimidazole synthetase					18.3809	22.5741
28976	9606	ACAD9	acyl-CoA dehydrogenase family, member 9	Lipid metabolism				18.176	12.6227
9380	9606	GRHPR	glyoxylate reductase/hydroxypyruvate reductase					18.1648	18.418
593	9606	BCKDHA	branched chain keto acid dehydrogenase E1, alpha polypeptide					18.0615	15.2989
353	9606	APRT	adenine phosphoribosyltransferase					18.0198	15.9015
201562	9606	HACD2	3-hydroxyacyl-CoA dehydratase 2		ENDORETICULUM			17.9841	17.6577
23376	9606	UFL1	UFM1-specific ligase 1		ENDORETICULUM			17.7277	13.3165
493869	9606	GPX8	glutathione peroxidase 8 (putative)					17.6343	12.9964
10653	9606	SPINT2	serine peptidase inhibitor, Kunitz type, 2					17.223	12.2493
27068	9606	PPA2	pyrophosphatase (inorganic) 2					17.1707	15.6588
388753	9606	COA6	cytochrome c oxidase assembly factor 6					17.1641	18.9528
5431	9606	POLR2B	polymerase (RNA) II (DNA directed) polypeptide B, 140kDa					16.9977	15.65
11164	9606	NUDT5	nudix (nucleoside diphosphate linked moiety X)-type motif 5	hydrolase				16.8785	20.4166
10549	9606	PRDX4	peroxiredoxin 4	Thiol-specific peroxidase	ENDORETICULUM		SECRETED	16.8496	13.556
64841	9606	GNPNAT1	glucosamine-phosphate N-acetyltransferase 1		BOTH			16.7536	19.3219
1666	9606	DECR1	2,4-dienoyl CoA reductase 1, mitochondrial					16.6127	16.6445
4860	9606	PNP	purine nucleoside phosphorylase					16.5914	13.5331
5236	9606	PGM1	phosphoglucomutase 1					16.528	10.3194
63929	9606	XPNPEP3	X-prolyl aminopeptidase 3, mitochondrial					16.4584	14.4006
4707	9606	NDUFB1	NADH dehydrogenase (ubiquinone) 1 beta subcomplex, 1, 7kDa					16.2426	12.1888
55907	9606	CMAS	cytidine monophosphate N-acetylneuraminic acid synthetase					16.153	8.14582
8731	9606	RNMT	RNA (guanine-7-) methyltransferase					15.9269	14.1514
29920	9606	PYCR2	pyrroline-5-carboxylate reductase family, member 2					15.7928	12.3413
2746	9606	GLUD1	glutamate dehydrogenase 1					15.6028	17.6841
29928	9606	TIMM22	translocase of inner mitochondrial membrane 22 homolog (yeast)					15.3951	19.748
8566	9606	PDXK	pyridoxal (pyridoxine, vitamin B6) kinase					15.362	9.18835
9536	9606	PTGES	prostaglandin E synthase					15.1942	6.90479
23471	9606	TRAM1	translocation associated membrane protein 1		ENDORETICULUM			15.0107	12.0294
55748	9606	CNDP2	CNDP dipeptidase 2 (metallopeptidase M20 family)					14.9474	12.7906
118881	9606	COMTD1	catechol-O-methyltransferase domain containing 1					14.9285	7.56457
3251	9606	HPRT1	hypoxanthine phosphoribosyltransferase 1					14.8687	9.81041
55326	9606	AGPAT5	1-acylglycerol-3-phosphate O-acyltransferase 5	metabolism				14.7713	17.4983
51300	9606	TIMMDC1	translocase of inner mitochondrial membrane domain containing 1					14.7281	10.6921
80218	9606	NAA50	N(alpha)-acetyltransferase 50, NatE catalytic subunit					14.5624	18.3574
9352	9606	TXNL1	thioredoxin-like 1					14.5074	12.1401
80155	9606	NAA15	N(alpha)-acetyltransferase 15, NatA auxiliary subunit					14.3752	7.57969
1808	9606	DPYSL2	dihydropyrimidinase-like 2					14.3653	15.2757
10135	9606	NAMPT	nicotinamide phosphoribosyltransferase				SECRETED	14.3316	10.8511
79813	9606	EHMT1	euchromatic histone-lysine N-methyltransferase 1					14.3226	14.8892
5436	9606	POLR2G	polymerase (RNA) II (DNA directed) polypeptide G					14.2901	10.8026
51097	9606	SCCPDH	saccharopine dehydrogenase (putative)					14.1448	11.9587
10063	9606	COX17	COX17 cytochrome c oxidase copper chaperone					14.1037	12.4723
10556	9606	RPP30	ribonuclease P/MRP 30kDa subunit					14.026	4.79369
29956	9606	CERS2	ceramide synthase 2		ENDORETICULUM			13.915	1.66649
8879	9606	SGPL1	sphingosine-1-phosphate lyase 1		ENDORETICULUM			13.7384	8.83083
1786	9606	DNMT1	DNA (cytosine-5-)-methyltransferase 1					13.7336	12.2846
23173	9606	METAP1	methionyl aminopeptidase 1					13.714	8.34606
87178	9606	PNPT1	polyribonucleotide nucleotidyltransferase 1					13.6039	8.17375
22894	9606	DIS3	DIS3 homolog, exosome endoribonuclease and 3'-5' exoribonuclease					13.5333	12.4418
51075	9606	TMX2	thioredoxin-related transmembrane protein 2					13.4539	13.7339
26519	9606	TIMM10	translocase of inner mitochondrial membrane 10 homolog (yeast)					13.3909	15.8012
3422	9606	IDI1	isopentenyl-diphosphate delta isomerase 1					13.2646	10.9034
85313	9606	PPIL4	peptidylprolyl isomerase (cyclophilin)-like 4					13.185	8.38541
871	9606	SERPINH1	serpin peptidase inhibitor, clade H (heat shock protein 47), member 1, (collagen binding protein 1)		ENDORETICULUM			13.1517	11.0348
27293	9606	SMPDL3B	sphingomyelin phosphodiesterase, acid-like 3B				SECRETED	13.1377	8.46254
1267	9606	CNP	2',3'-cyclic nucleotide 3' phosphodiesterase					13.1184	7.38996
9941	9606	EXOG	endo/exonuclease (5'-3'), endonuclease G-like					12.9843	10.1024
10434	9606	LYPLA1	lysophospholipase I					12.921	12.6051
51056	9606	LAP3	leucine aminopeptidase 3					12.9072	8.66753
6241	9606	RRM2	ribonucleotide reductase M2					12.645	10.1462
5430	9606	POLR2A	polymerase (RNA) II (DNA directed) polypeptide A, 220kDa					12.6173	12.0395
85465	9606	EPT1	ethanolaminephosphotransferase 1		GOLGI			12.5295	11.4519
1891	9606	ECH1	enoyl CoA hydratase 1, peroxisomal	Lipid metabolism				12.3603	4.86712
51170	9606	HSD17B11	hydroxysteroid (17-beta) dehydrogenase 11				SECRETED	12.1508	10.3211
10327	9606	AKR1A1	aldo-keto reductase family 1, member A1 (aldehyde reductase)					12.1257	17.2028
25885	9606	POLR1A	polymerase (RNA) I polypeptide A, 194kDa					12.0674	10.454
10797	9606	MTHFD2	methylenetetrahydrofolate dehydrogenase (NADP+ dependent) 2, methenyltetrahydrofolate cyclohydrolase					12.0392	7.49919
3162	9606	HMOX1	heme oxygenase 1		ENDORETICULUM			12.0383	11.8249
7298	9606	TYMS	thymidylate synthetase					11.942	6.35153
55695	9606	NSUN5	NOP2/Sun domain family, member 5	methyltransferase				11.9068	11.4213
1652	9606	DDT	D-dopachrome tautomerase					11.7172	3.84467
219	9606	ALDH1B1	aldehyde dehydrogenase 1 family, member B1					11.6425	9.83508
79017	9606	GGCT	gamma-glutamylcyclotransferase					11.5554	14.0616
1355	9606	COX15	cytochrome c oxidase assembly homolog 15 (yeast)					11.5143	3.74076
1632	9606	ECI1	enoyl-CoA delta isomerase 1	Lipid metabolism				11.4395	13.1195
6319	9606	SCD	stearoyl-CoA desaturase (delta-9-desaturase)		ENDORETICULUM			11.4195	11.8551
84656	9606	GLYR1	glyoxylate reductase 1 homolog (Arabidopsis)		GOLGI			11.3815	12.8169
8260	9606	NAA10	N(alpha)-acetyltransferase 10, NatA catalytic subunit					11.3333	8.73454
7358	9606	UGDH	UDP-glucose 6-dehydrogenase					11.3255	12.1354
6391	9606	SDHC	succinate dehydrogenase complex, subunit C, integral membrane protein, 15kDa					11.3215	3.61836
55347	9606	ABHD10	abhydrolase domain containing 10					11.3196	4.56295
6648	9606	SOD2	superoxide dismutase 2, mitochondrial					11.2758	12.0255
823	9606	CAPN1	calpain 1, (mu/I) large subunit			Cell Membrane		11.1432	10.4413
8520	9606	HAT1	histone acetyltransferase 1					11.1286	7.55309
51070	9606	NOSIP	nitric oxide synthase interacting protein					11.0933	7.93864
93974	9606	ATPIF1	ATPase inhibitory factor 1					11.0053	11.6569
6342	9606	SCP2	sterol carrier protein 2	Lipid metabolism				11.0011	6.59005
6240	9606	RRM1	ribonucleotide reductase M1					10.8452	9.2994
6723	9606	SRM	spermidine synthase					10.805	12.9278
217	9606	ALDH2	aldehyde dehydrogenase 2 family (mitochondrial)					10.7155	11.524
51706	9606	CYB5R1	cytochrome b5 reductase 1					10.7149	10.6886
55572	9606	FOXRED1	FAD-dependent oxidoreductase domain containing 1					10.6753	4.82773
9653	9606	HS2ST1	heparan sulfate 2-O-sulfotransferase 1					10.6521	5.45238
5214	9606	PFKP	phosphofructokinase, platelet					10.6231	8.855
4905	9606	NSF	N-ethylmaleimide-sensitive factor					10.6012	8.37857
1503	9606	CTPS1	CTP synthase 1					10.5825	6.41321
1629	9606	DBT	dihydrolipoamide branched chain transacylase E2	Lipid metabolism				10.5822	6.8928
223	9606	ALDH9A1	aldehyde dehydrogenase 9 family, member A1					10.5735	8.73065
81542	9606	TMX1	thioredoxin-related transmembrane protein 1					10.5496	12.2219
4512	9606	COX1	cytochrome c oxidase subunit I					10.3892	0.636514
50808	9606	AK3	adenylate kinase 3					10.3586	8.95075
4535	9606	ND1	NADH dehydrogenase, subunit 1 (complex I)					10.2949	5.93549
25979	9606	DHRS7B	dehydrogenase/reductase (SDR family) member 7B					10.2476	10.6121
23398	9606	PPWD1	peptidylprolyl isomerase domain and WD repeat containing 1					10.2323	7.56931
253558	9606	LCLAT1	lysocardiolipin acyltransferase 1		ENDORETICULUM			10.1444	1.46336
2673	9606	GFPT1	glutamine--fructose-6-phosphate transaminase 1					10.1121	8.78456
56267	9606	CCBL2	cysteine conjugate-beta lyase 2					10.0586	9.9134
64146	9606	PDF	peptide deformylase (mitochondrial)					10.0331	8.84812
5033	9606	P4HA1	prolyl 4-hydroxylase, alpha polypeptide I		ENDORETICULUM			9.90023	12.3946
11112	9606	HIBADH	3-hydroxyisobutyrate dehydrogenase					9.85031	10.7305
445	9606	ASS1	argininosuccinate synthase 1		ENDORETICULUM			9.79975	9.02666
30001	9606	ERO1A	endoplasmic reticulum oxidoreductase alpha		ENDORETICULUM			9.77717	8.09661
1723	9606	DHODH	dihydroorotate dehydrogenase (quinone)					9.56913	8.64458
6341	9606	SCO1	SCO1 cytochrome c oxidase assembly protein					9.44494	8.03873
2181	9606	ACSL3	acyl-CoA synthetase long-chain family member 3	Lipid metabolism	BOTH			9.4359	10.2036
5106	9606	PCK2	phosphoenolpyruvate carboxykinase 2 (mitochondrial)					9.33498	8.00014
3295	9606	HSD17B4	hydroxysteroid (17-beta) dehydrogenase 4					9.33462	9.13699
54814	9606	QPCTL	glutaminyl-peptide cyclotransferase-like		GOLGI			9.31785	7.34892
1509	9606	CTSD	cathepsin D				SECRETED	9.29315	12.029
6307	9606	MSMO1	methylsterol monooxygenase 1		ENDORETICULUM			9.2071	7.24418
64746	9606	ACBD3	acyl-CoA binding domain containing 3	Lipid metabolism	GOLGI			9.16427	7.52905
54931	9606	TRMT10C	tRNA methyltransferase 10C, mitochondrial RNase P subunit					9.14019	7.21569
2539	9606	G6PD	glucose-6-phosphate dehydrogenase					9.07503	6.90855
2052	9606	EPHX1	epoxide hydrolase 1, microsomal (xenobiotic)					9.06112	7.35348
22929	9606	SEPHS1	selenophosphate synthetase 1			Cell Membrane		9.01648	7.54016
54890	9606	ALKBH5	alkB homolog 5, RNA demethylase		GOLGI			8.9988	6.31518
1350	9606	COX7C	cytochrome c oxidase subunit VIIc					8.9419	3.80016
10940	9606	POP1	POP1 homolog, ribonuclease P/MRP subunit					8.93299	9.92089
27349	9606	MCAT	malonyl CoA:ACP acyltransferase (mitochondrial)	Lipid metabolism				8.91735	8.27052
54187	9606	NANS	N-acetylneuraminic acid synthase					8.73414	8.33305
6051	9606	RNPEP	arginyl aminopeptidase (aminopeptidase B)				SECRETED	8.65867	7.63598
51703	9606	ACSL5	acyl-CoA synthetase long-chain family member 5	Lipid metabolism				8.6533	6.817
11284	9606	PNKP	polynucleotide kinase 3'-phosphatase					8.59708	9.03768
64834	9606	ELOVL1	ELOVL fatty acid elongase 1	Lipid metabolism	ENDORETICULUM			8.59384	10.2752
47	9606	ACLY	ATP citrate lyase	Lipid metabolism				8.58992	10.5505
30	9606	ACAA1	acetyl-CoA acyltransferase 1	Lipid metabolism				8.53052	5.61592
2222	9606	FDFT1	farnesyl-diphosphate farnesyltransferase 1		ENDORETICULUM			8.5038	5.11611
57106	9606	NAT14	N-acetyltransferase 14 (GCN5-related, putative)					8.42568	4.30046
5373	9606	PMM2	phosphomannomutase 2					8.362	5.44896
152002	9606	XXYLT1	xyloside xylosyltransferase 1					8.25631	6.83114
617	9606	BCS1L	BC1 (ubiquinol-cytochrome c reductase) synthesis-like					8.22881	3.55353
54888	9606	NSUN2	NOP2/Sun RNA methyltransferase family, member 2	methyltransferase				8.18242	8.11549
51060	9606	TXNDC12	thioredoxin domain containing 12 (endoplasmic reticulum)		ENDORETICULUM			8.17621	13.3665
64087	9606	MCCC2	methylcrotonoyl-CoA carboxylase 2 (beta)					8.15936	11.1571
4507	9606	MTAP	methylthioadenosine phosphorylase					8.11616	4.71829
4540	9606	ND5	NADH dehydrogenase, subunit 5 (complex I)					8.07464	6.37958
5652	9606	PRSS8	protease, serine, 8			Cell Membrane	SECRETED	8.04515	5.90291
645	9606	BLVRB	biliverdin reductase B					7.92834	5.78361
3615	9606	IMPDH2	IMP (inosine 5'-monophosphate) dehydrogenase 2					7.90918	7.1487
1718	9606	DHCR24	24-dehydrocholesterol reductase	Lipid metabolism	ENDORETICULUM			7.85768	3.23669
79001	9606	VKORC1	vitamin K epoxide reductase complex, subunit 1		ENDORETICULUM			7.75474	4.20423
50	9606	ACO2	aconitase 2, mitochondrial	Lipid metabolism				7.71291	7.94845
2936	9606	GSR	glutathione reductase					7.6731	4.30271
81490	9606	PTDSS2	phosphatidylserine synthase 2					7.63366	3.58225
8802	9606	SUCLG1	succinate-CoA ligase, alpha subunit					7.62707	1.67757
10557	9606	RPP38	ribonuclease P/MRP 38kDa subunit					7.57943	3.66048
57136	9606	APMAP	adipocyte plasma membrane associated protein	Lipidmetabolism, arylesterase activity	ENDORETICULUM			7.519	7.18812
10919	9606	EHMT2	euchromatic histone-lysine N-methyltransferase 2					7.3785	9.43067
94101	9606	ORMDL1	ORMDL sphingolipid biosynthesis regulator 1		ENDORETICULUM			7.34459	7.89077
23759	9606	PPIL2	peptidylprolyl isomerase (cyclophilin)-like 2					7.31982	6.35927
501	9606	ALDH7A1	aldehyde dehydrogenase 7 family, member A1					7.29921	5.43109
4509	9606	ATP8	ATP synthase F0 subunit 8					7.11151	8.50838
138716	9606	RPP25L	ribonuclease P/MRP 25kDa subunit-like					7.10217	11.1396
5965	9606	RECQL	RecQ helicase-like					7.01466	6.54823
327	9606	APEH	acylaminoacyl-peptide hydrolase					6.99255	6.34809
54928	9606	IMPAD1	inositol monophosphatase domain containing 1		GOLGI			6.97864	7.33615
4255	9606	MGMT	O-6-methylguanine-DNA methyltransferase					6.975	5.8507
10799	9606	RPP40	ribonuclease P/MRP 40kDa subunit					6.96791	6.12751
10907	9606	TXNL4A	thioredoxin-like 4A					6.9653	2.46976
587	9606	BCAT2	branched chain amino-acid transaminase 2, mitochondrial					6.93407	5.01963
10247	9606	HRSP12	heat-responsive protein 12					6.92476	7.12018
29095	9606	ORMDL2	ORMDL sphingolipid biosynthesis regulator 2		ENDORETICULUM			6.88556	7.3976
23564	9606	DDAH2	dimethylarginine dimethylaminohydrolase 2					6.83089	5.00606
55325	9606	UFSP2	UFM1-specific peptidase 2		ENDORETICULUM			6.8089	4.76838
1384	9606	CRAT	carnitine O-acetyltransferase		ENDORETICULUM			6.78192	5.27016
203547	9606	VMA21	VMA21 vacuolar H+-ATPase homolog (S. cerevisiae)					6.73089	4.57718
80820	9606	EEPD1	endonuclease/exonuclease/phosphatase family domain containing 1					6.68785	0.244376
8694	9606	DGAT1	diacylglycerol O-acyltransferase 1					6.65633	7.37209
79139	9606	DERL1	derlin 1		ENDORETICULUM			6.54296	2.78541
51109	9606	RDH11	retinol dehydrogenase 11 (all-trans/9-cis/11-cis)					6.53233	4.44477
6470	9606	SHMT1	serine hydroxymethyltransferase 1 (soluble)					6.5044	9.08094
4048	9606	LTA4H	leukotriene A4 hydrolase					6.40176	5.16383
5019	9606	OXCT1	3-oxoacid CoA transferase 1					6.3001	7.54922
3419	9606	IDH3A	isocitrate dehydrogenase 3 (NAD+) alpha					6.24663	6.78139
10390	9606	CEPT1	choline/ethanolamine phosphotransferase 1		GOLGI			6.23109	7.10353
26073	9606	POLDIP2	polymerase (DNA-directed), delta interacting protein 2					6.21433	3.22448
11143	9606	KAT7	K(lysine) acetyltransferase 7					6.21403	6.38764
7263	9606	TST	thiosulfate sulfurtransferase (rhodanese)					6.20951	8.62789
6832	9606	SUPV3L1	SUV3-like helicase					6.19906	7.97745
56339	9606	METTL3	methyltransferase like 3					6.19533	5.50138
84172	9606	POLR1B	polymerase (RNA) I polypeptide B, 128kDa					6.12031	3.59347
9520	9606	NPEPPS	aminopeptidase puromycin sensitive					6.03883	6.07913
34	9606	ACADM	acyl-CoA dehydrogenase, C-4 to C-12 straight chain	Lipid metabolism				6.02677	6.44751
10449	9606	ACAA2	acetyl-CoA acyltransferase 2					6.00868	4.10604
27430	9606	MAT2B	methionine adenosyltransferase II, beta					6.00405	6.77
201626	9606	PDE12	phosphodiesterase 12					5.99192	3.40075
5423	9606	POLB	polymerase (DNA directed), beta					5.96708	5.15885
55218	9606	EXD2	exonuclease 3'-5' domain containing 2					5.96587	3.1709
5211	9606	PFKL	phosphofructokinase, liver					5.96026	3.64943
3418	9606	IDH2	isocitrate dehydrogenase 2 (NADP+), mitochondrial					5.90035	6.83954
224	9606	ALDH3A2	aldehyde dehydrogenase 3 family, member A2					5.87974	11.6296
4913	9606	NTHL1	nth-like DNA glycosylase 1					5.83094	4.40832
25902	9606	MTHFD1L	methylenetetrahydrofolate dehydrogenase (NADP+ dependent) 1-like					5.81537	6.96543
135293	9606	PM20D2	peptidase M20 domain containing 2					5.79297	3.99355
2744	9606	GLS	glutaminase					5.79158	5.02264
57414	9606	RHBDD2	rhomboid domain containing 2		GOLGI			5.79143	4.0074
55240	9606	STEAP3	STEAP family member 3, metalloreductase					5.70325	1.47285
23052	9606	ENDOD1	endonuclease domain containing 1				SECRETED	5.67251	6.13827
23549	9606	DNPEP	aspartyl aminopeptidase					5.64928	3.35109
373156	9606	GSTK1	glutathione S-transferase kappa 1					5.61401	8.34254
113026	9606	PLCD3	phospholipase C, delta 3					5.60804	4.24766
3420	9606	IDH3B	isocitrate dehydrogenase 3 (NAD+) beta					5.57083	6.14883
55163	9606	PNPO	pyridoxamine 5'-phosphate oxidase					5.5669	2.3792
8836	9606	GGH	gamma-glutamyl hydrolase (conjugase, folylpolygammaglutamyl hydrolase)				SECRETED	5.51504	4.42212
55178	9606	RNMTL1	RNA methyltransferase like 1					5.49949	0.98488
84681	9606	HINT2	histidine triad nucleotide binding protein 2	adenosine 5'-monophosphoramidase activity				5.37631	4.92741
26063	9606	DECR2	2,4-dienoyl CoA reductase 2, peroxisomal					5.37079	6.47463
7360	9606	UGP2	UDP-glucose pyrophosphorylase 2					5.36518	2.63207
128	9606	ADH5	alcohol dehydrogenase 5 (class III), chi polypeptide					5.25256	4.89186
79763	9606	ISOC2	isochorismatase domain containing 2					5.24754	4.92865
51603	9606	METTL13	methyltransferase like 13					5.24721	0.746786
37	9606	ACADVL	acyl-CoA dehydrogenase, very long chain	Lipid metabolism				5.22383	8.04242
55276	9606	PGM2	phosphoglucomutase 2					5.21975	5.5539
10007	9606	GNPDA1	glucosamine-6-phosphate deaminase 1					5.20114	1.47592
9212	9606	AURKB	aurora kinase B					5.19414	5.61792
3074	9606	HEXB	hexosaminidase B (beta polypeptide)					5.19401	2.9577
53938	9606	PPIL3	peptidylprolyl isomerase (cyclophilin)-like 3					5.17759	4.45686
51727	9606	CMPK1	cytidine monophosphate (UMP-CMP) kinase 1, cytosolic					5.154	4.55028
1036	9606	CDO1	cysteine dioxygenase type 1					5.14816	2.41017
27292	9606	DIMT1	DIM1 dimethyladenosine transferase 1 homolog					5.13012	3.12078
6697	9606	SPR	sepiapterin reductase (7,8-dihydrobiopterin:NADP+ oxidoreductase)					5.13002	9.03044
58472	9606	SQRDL	sulfide quinone reductase-like (yeast)					5.1009	2.30146
7174	9606	TPP2	tripeptidyl peptidase II					5.08988	5.59674
2590	9606	GALNT2	polypeptide N-acetylgalactosaminyltransferase 2		GOLGI		SECRETED	5.05477	3.96979
2098	9606	ESD	esterase D					5.04706	4.20305
84076	9606	TKTL2	transketolase-like 2					5.01624	7.70064
54984	9606	PINX1	PIN2/TERF1 interacting, telomerase inhibitor 1					5.0133	6.07817
51635	9606	DHRS7	dehydrogenase/reductase (SDR family) member 7					4.95907	4.34003
1429	9606	CRYZ	crystallin, zeta (quinone reductase)					4.95501	3.59835
10591	9606	DNPH1	2'-deoxynucleoside 5'-phosphate N-hydrolase 1					4.91172	4.23073
23170	9606	TTLL12	tubulin tyrosine ligase-like family member 12					4.88019	3.95343
10295	9606	BCKDK	branched chain ketoacid dehydrogenase kinase					4.85296	1.13821
36	9606	ACADSB	acyl-CoA dehydrogenase, short/branched chain	Lipid metabolism				4.76387	3.12491
4357	9606	MPST	mercaptopyruvate sulfurtransferase					4.76103	4.82999
5631	9606	PRPS1	phosphoribosyl pyrophosphate synthetase 1					4.75621	4.55181
56922	9606	MCCC1	methylcrotonoyl-CoA carboxylase 1 (alpha)					4.74754	3.02642
2937	9606	GSS	glutathione synthetase					4.72954	3.68163
8760	9606	CDS2	CDP-diacylglycerol synthase (phosphatidate cytidylyltransferase) 2					4.70876	2.24757
218	9606	ALDH3A1	aldehyde dehydrogenase 3 family, member A1		ENDORETICULUM			4.6871	3.85831
644	9606	BLVRA	biliverdin reductase A					4.68128	4.42958
10248	9606	POP7	POP7 homolog, ribonuclease P/MRP subunit					4.67067	0.210371
3033	9606	HADH	hydroxyacyl-CoA dehydrogenase	Lipid metabolism				4.6654	6.46509
80347	9606	COASY	CoA synthase					4.61642	0.728431
8574	9606	AKR7A2	aldo-keto reductase family 7, member A2		GOLGI			4.61328	4.56749
55256	9606	ADI1	acireductone dioxygenase 1			Cell Membrane		4.61198	4.41433
252969	9606	NEIL2	nei-like DNA glycosylase 2					4.61107	2.86865
56954	9606	NIT2	nitrilase family, member 2					4.60116	7.20701
6646	9606	SOAT1	sterol O-acyltransferase 1		ENDORETICULUM			4.57034	5.03081
831	9606	CAST	calpastatin		ENDORETICULUM			4.54906	5.42791
10551	9606	AGR2	anterior gradient 2, protein disulphide isomerase family member		ENDORETICULUM		SECRETED	4.52751	5.84251
5096	9606	PCCB	propionyl CoA carboxylase, beta polypeptide					4.48469	6.48329
824	9606	CAPN2	calpain 2, (m/II) large subunit		BOTH	Cell Membrane		4.44793	3.92012
790	9606	CAD	carbamoyl-phosphate synthetase 2, aspartate transcarbamylase, and dihydroorotase					4.42405	4.08175
159	9606	ADSS	adenylosuccinate synthase					4.35861	4.11564
94103	9606	ORMDL3	ORMDL sphingolipid biosynthesis regulator 3		ENDORETICULUM			4.34801	4.60909
58478	9606	ENOPH1	enolase-phosphatase 1					4.32923	1.85418
10419	9606	PRMT5	protein arginine methyltransferase 5		GOLGI			4.31516	3.83896
5634	9606	PRPS2	phosphoribosyl pyrophosphate synthetase 2					4.24857	3.85918
5073	9606	PARN	poly(A)-specific ribonuclease					4.24532	6.14398
54780	9606	NSMCE4A	NSE4 homolog A, SMC5-SMC6 complex component					4.1787	4.08281
4297	9606	KMT2A	lysine (K)-specific methyltransferase 2A					4.12199	3.61557
4682	9606	NUBP1	nucleotide binding protein 1	adenosine 5'-monophosphoramidase				4.08599	2.51614
2591	9606	GALNT3	polypeptide N-acetylgalactosaminyltransferase 3		GOLGI			4.08185	4.86844
23597	9606	ACOT9	acyl-CoA thioesterase 9	Lipid metabolism				4.06704	3.1258
154807	9606	VKORC1L1	vitamin K epoxide reductase complex, subunit 1-like 1		ENDORETICULUM			4.06394	7.01374
10768	9606	AHCYL1	adenosylhomocysteinase-like 1					3.94511	4.05435
56894	9606	AGPAT3	1-acylglycerol-3-phosphate O-acyltransferase 3	metabolism	ENDORETICULUM			3.92481	2.61642
253782	9606	CERS6	ceramide synthase 6		ENDORETICULUM			3.91913	3.34852
4200	9606	ME2	malic enzyme 2, NAD(+)-dependent, mitochondrial					3.90452	3.97661
115817	9606	DHRS1	dehydrogenase/reductase (SDR family) member 1		ENDORETICULUM			3.89615	3.03222
3157	9606	HMGCS1	3-hydroxy-3-methylglutaryl-CoA synthase 1 (soluble)					3.88086	4.2097
4199	9606	ME1	malic enzyme 1, NADP(+)-dependent, cytosolic					3.87841	1.90721
129685	9606	TAF8	TAF8 RNA polymerase II, TATA box binding protein (TBP)-associated factor, 43kDa					3.86115	4.54944
55862	9606	ECHDC1	ethylmalonyl-CoA decarboxylase 1					3.85707	10.6184
6652	9606	SORD	sorbitol dehydrogenase			Cell Membrane		3.84191	0.831376
390916	9606	NUDT19	nudix (nucleoside diphosphate linked moiety X)-type motif 19	hydrolase				3.82785	4.628
2683	9606	B4GALT1	UDP-Gal:betaGlcNAc beta 1,4- galactosyltransferase, polypeptide 1		GOLGI	Cell Membrane	SECRETED	3.81109	0.965666
28989	9606	NTMT1	N-terminal Xaa-Pro-Lys N-methyltransferase 1					3.79456	3.9608
55830	9606	GLT8D1	glycosyltransferase 8 domain containing 1		GOLGI			3.73492	0.731619
10469	9606	TIMM44	translocase of inner mitochondrial membrane 44 homolog (yeast)					3.71533	3.65495
10436	9606	EMG1	EMG1 N1-specific pseudouridine methyltransferase					3.67254	4.33027
57109	9606	REXO4	REX4 homolog, 3'-5' exonuclease					3.66946	3.7075
10423	9606	CDIPT	CDP-diacylglycerol--inositol 3-phosphatidyltransferase		GOLGI	Cell Membrane		3.65883	2.59903
79657	9606	RPAP3	RNA polymerase II associated protein 3					3.63369	2.98438
2644	9606	GCHFR	GTP cyclohydrolase I feedback regulator					3.6288	3.82047
83451	9606	ABHD11	abhydrolase domain containing 11					3.60905	2.59408
30833	9606	NT5C	5', 3'-nucleotidase, cytosolic					3.5825	0.336739
9512	9606	PMPCB	peptidase (mitochondrial processing) beta					3.57829	3.9139
594	9606	BCKDHB	branched chain keto acid dehydrogenase E1, beta polypeptide					3.56765	3.66999
9373	9606	PLAA	phospholipase A2-activating protein					3.53805	3.67374
157570	9606	ESCO2	establishment of sister chromatid cohesion N-acetyltransferase 2		GOLGI			3.49611	2.19345
3099	9606	HK2	hexokinase 2					3.35832	2.80365
84188	9606	FAR1	fatty acyl CoA reductase 1	Lipid metabolism				3.34366	2.47791
80142	9606	PTGES2	prostaglandin E synthase 2					3.32541	0.97159
84836	9606	ABHD14B	abhydrolase domain containing 14B					3.30618	1.57515
10954	9606	PDIA5	protein disulfide isomerase family A, member 5					3.29539	1.61599
10535	9606	RNASEH2A	ribonuclease H2, subunit A					3.29426	5.04185
10714	9606	POLD3	polymerase (DNA-directed), delta 3, accessory subunit					3.26243	2.2506
11332	9606	ACOT7	acyl-CoA thioesterase 7	Lipid metabolism				3.2312	4.0764
2932	9606	GSK3B	glycogen synthase kinase 3 beta			Cell Membrane		3.21829	4.06323
5095	9606	PCCA	propionyl CoA carboxylase, alpha polypeptide					3.21236	1.03802
387338	9606	NSUN4	NOP2/Sun domain family, member 4	methyltransferase				3.2054	1.4319
55101	9606	ATP5SL	ATP5S-like	ATP synthesis				3.10322	4.42638
1508	9606	CTSB	cathepsin B				SECRETED	3.09211	3.10129
8974	9606	P4HA2	prolyl 4-hydroxylase, alpha polypeptide II		ENDORETICULUM			3.08284	2.44124
84236	9606	RHBDD1	rhomboid domain containing 1	endopeptidase	ENDORETICULUM			3.08043	2.36817
79153	9606	GDPD3	glycerophosphodiester phosphodiesterase domain containing 3					3.06765	2.0212
89944	9606	GLB1L2	galactosidase, beta 1-like 2				SECRETED	3.03981	1.55884
23761	9606	PISD	phosphatidylserine decarboxylase					3.03415	1.63183
10072	9606	DPP3	dipeptidyl-peptidase 3					3.02476	3.45816
25870	9606	SUMF2	sulfatase modifying factor 2		ENDORETICULUM			3.02434	2.60753
4143	9606	MAT1A	methionine adenosyltransferase I, alpha					3.02305	9.96141
7511	9606	XPNPEP1	X-prolyl aminopeptidase (aminopeptidase P) 1, soluble					3.01653	2.15635
51337	9606	THEM6	thioesterase superfamily member 6				SECRETED	3.01208	2.16299
1353	9606	COX11	COX11 cytochrome c oxidase copper chaperone					3.00275	2.09049
5198	9606	PFAS	phosphoribosylformylglycinamidine synthase					2.99774	3.16446
874	9606	CBR3	carbonyl reductase 3					2.9922	2.06661
1889	9606	ECE1	endothelin converting enzyme 1			Cell Membrane		2.98368	1.5325
9317	9606	PTER	phosphotriesterase related					2.97162	1.39941
79837	9606	PIP4K2C	phosphatidylinositol-5-phosphate 4-kinase, type II, gamma					2.96722	1.88914
7064	9606	THOP1	thimet oligopeptidase 1					2.96023	3.16148
10455	9606	ECI2	enoyl-CoA delta isomerase 2					2.94198	1.96753
5442	9606	POLRMT	polymerase (RNA) mitochondrial (DNA directed)					2.9356	1.70929
81537	9606	SGPP1	sphingosine-1-phosphate phosphatase 1					2.93434	2.71687
64779	9606	MTHFSD	methenyltetrahydrofolate synthetase domain containing					2.89142	2.58192
28960	9606	DCPS	decapping enzyme, scavenger					2.86339	1.35967
51367	9606	POP5	POP5 homolog, ribonuclease P/MRP subunit					2.84346	1.10462
10498	9606	CARM1	coactivator-associated arginine methyltransferase 1					2.83705	2.13962
4514	9606	COX3	cytochrome c oxidase III					2.80321	0.697169
10775	9606	POP4	POP4 homolog, ribonuclease P/MRP subunit					2.78399	3.72093
5471	9606	PPAT	phosphoribosyl pyrophosphate amidotransferase					2.71264	2.22114
2876	9606	GPX1	glutathione peroxidase 1					2.69704	2.24813
8801	9606	SUCLG2	succinate-CoA ligase, GDP-forming, beta subunit					2.66039	2.4882
5425	9606	POLD2	polymerase (DNA directed), delta 2, accessory subunit					2.659	2.33146
7915	9606	ALDH5A1	aldehyde dehydrogenase 5 family, member A1					2.64003	1.59271
8754	9606	ADAM9	ADAM metallopeptidase domain 9			Cell Membrane	SECRETED	2.61318	2.03498
5213	9606	PFKM	phosphofructokinase, muscle					2.60932	3.79608
51103	9606	NDUFAF1	NADH dehydrogenase (ubiquinone) complex I, assembly factor 1					2.57823	1.90883
134147	9606	CMBL	carboxymethylenebutenolidase homolog (Pseudomonas)					2.57224	2.56976
65260	9606	COA7	cytochrome c oxidase assembly factor 7 (putative)					2.5656	2.35873
1371	9606	CPOX	coproporphyrinogen oxidase					2.51809	2.43131
53343	9606	NUDT9	nudix (nucleoside diphosphate linked moiety X)-type motif 9					2.50289	1.90102
768	9606	CA9	carbonic anhydrase IX			Cell Membrane		2.45625	2.35602
10171	9606	RCL1	RNA terminal phosphate cyclase-like 1					2.45425	1.94387
150962	9606	PUS10	pseudouridylate synthase 10					2.45025	1.29572
1349	9606	COX7B	cytochrome c oxidase subunit VIIb					2.44895	8.76044
8803	9606	SUCLA2	succinate-CoA ligase, ADP-forming, beta subunit					2.4408	1.54933
5331	9606	PLCB3	phospholipase C, beta 3 (phosphatidylinositol-specific)	Lipid metabolism				2.43579	3.7669
5558	9606	PRIM2	primase, DNA, polypeptide 2 (58kDa)					2.43065	1.26355
389158	9606	PLSCR5	phospholipid scramblase family, member 5					2.4225	2.50916
285367	9606	RPUSD3	RNA pseudouridylate synthase domain containing 3					2.39412	0.465214
221443	9606	OARD1	O-acyl-ADP-ribose deacylase 1					2.3941	1.52989
60528	9606	ELAC2	elaC ribonuclease Z 2					2.39034	2.09356
2762	9606	GMDS	GDP-mannose 4,6-dehydratase					2.38802	2.32873
196074	9606	METTL15	methyltransferase like 15					2.381	1.46266
9926	9606	LPGAT1	lysophosphatidylglycerol acyltransferase 1					2.37042	1.71754
10994	9606	ILVBL	ilvB (bacterial acetolactate synthase)-like					2.36411	1.72909
10314	9606	LANCL1	LanC lantibiotic synthetase component C-like 1 (bacterial)					2.36348	1.54726
5091	9606	PC	pyruvate carboxylase					2.36212	2.53297
51616	9606	TAF9B	TAF9B RNA polymerase II, TATA box binding protein (TBP)-associated factor, 31kDa					2.34031	3.39232
5438	9606	POLR2I	polymerase (RNA) II (DNA directed) polypeptide I, 14.5kDa					2.33454	3.65644
2710	9606	GK	glycerol kinase	lipid synthesis				2.31717	2.53712
847	9606	CAT	catalase		BOTH			2.30629	1.71664
158	9606	ADSL	adenylosuccinate lyase					2.26591	1.41255
10380	9606	BPNT1	3'(2'), 5'-bisphosphate nucleotidase 1					2.26303	6.60144
4668	9606	NAGA	N-acetylgalactosaminidase, alpha-					2.25909	1.6518
79066	9606	METTL16	methyltransferase like 16					2.25777	2.29373
221656	9606	KDM1B	lysine (K)-specific demethylase 1B					2.25071	1.92896
5269	9606	SERPINB6	serpin peptidase inhibitor, clade B (ovalbumin), member 6					2.22807	1.8242
48	9606	ACO1	aconitase 1, soluble	Lipid metabolism	BOTH			2.22527	2.64293
760	9606	CA2	carbonic anhydrase II			Cell Membrane		2.21718	0.323357
57404	9606	CYP20A1	cytochrome P450, family 20, subfamily A, polypeptide 1					2.20775	2.10866
55744	9606	COA1	cytochrome c oxidase assembly factor 1 homolog					2.19988	1.48698
2752	9606	GLUL	glutamate-ammonia ligase					2.18907	0.872106
2026	9606	ENO2	enolase 2 (gamma, neuronal)			Cell Membrane		2.17954	1.98298
840	9606	CASP7	caspase 7, apoptosis-related cysteine peptidase					2.17334	1.43726
54517	9606	PUS7	pseudouridylate synthase 7 (putative)					2.17248	0.871347
8560	9606	DEGS1	delta(4)-desaturase, sphingolipid 1		ENDORETICULUM			2.16544	0.0253855
642	9606	BLMH	bleomycin hydrolase					2.15701	3.1342
8991	9606	SELENBP1	selenium binding protein 1	methanethiol oxidase activity				2.15303	2.20202
66005	9606	CHID1	chitinase domain containing 1				SECRETED	2.13316	1.35319
79717	9606	PPCS	phosphopantothenoylcysteine synthetase					2.13071	1.0387
57486	9606	NLN	neurolysin (metallopeptidase M3 family)					2.12473	1.80853
80018	9606	NAA25	N(alpha)-acetyltransferase 25, NatB auxiliary subunit		GOLGI			2.11306	1.50131
23042	9606	PDXDC1	pyridoxal-dependent decarboxylase domain containing 1		BOTH			2.09578	0.938823
6392	9606	SDHD	succinate dehydrogenase complex, subunit D, integral membrane protein					2.09571	1.88691
257068	9606	PLCXD2	phosphatidylinositol-specific phospholipase C, X domain containing 2					2.09361	0.930856
1200	9606	TPP1	tripeptidyl peptidase I					2.06318	0.93656
2720	9606	GLB1	galactosidase, beta 1		GOLGI			2.05314	1.21163
4940	9606	OAS3	2'-5'-oligoadenylate synthetase 3, 100kDa					2.05203	0.845837
9061	9606	PAPSS1	3'-phosphoadenosine 5'-phosphosulfate synthase 1					2.04577	1.74264
54681	9606	P4HTM	prolyl 4-hydroxylase, transmembrane (endoplasmic reticulum)		ENDORETICULUM			2.0369	1.25699
2548	9606	GAA	glucosidase, alpha; acid					2.03408	2.66637
23475	9606	QPRT	quinolinate phosphoribosyltransferase					2.00865	1.94774
2182	9606	ACSL4	acyl-CoA synthetase long-chain family member 4	Lipid metabolism				1.9905	1.43603
51714	9606	SELT	selenoprotein T	oxidoreductase activity	ENDORETICULUM			1.95408	11.8185
3155	9606	HMGCL	3-hydroxymethyl-3-methylglutaryl-CoA lyase					1.95097	2.01767
51251	9606	NT5C3A	5'-nucleotidase, cytosolic IIIA		ENDORETICULUM			1.94461	1.86393
102	9606	ADAM10	ADAM metallopeptidase domain 10		GOLGI	Cell Membrane		1.9358	1.34218
84153	9606	RNASEH2C	ribonuclease H2, subunit C					1.93316	1.69386
169714	9606	QSOX2	quiescin Q6 sulfhydryl oxidase 2		GOLGI	Cell Membrane	SECRETED	1.9282	1.37731
2730	9606	GCLM	glutamate-cysteine ligase, modifier subunit					1.87931	1.97108
3416	9606	IDE	insulin-degrading enzyme			Cell Membrane	SECRETED	1.87588	1.35049
27429	9606	HTRA2	HtrA serine peptidase 2		ENDORETICULUM			1.87179	1.47103
4835	9606	NQO2	NAD(P)H dehydrogenase, quinone 2					1.86478	1.91358
57721	9606	METTL14	methyltransferase like 14					1.85449	1.43211
29090	9606	TIMM21	translocase of inner mitochondrial membrane 21 homolog (yeast)					1.85374	1.78521
79829	9606	NAA40	N(alpha)-acetyltransferase 40, NatD catalytic subunit					1.84635	1.00218
4351	9606	MPI	mannose phosphate isomerase					1.83994	2.62837
79644	9606	SRD5A3	steroid 5 alpha-reductase 3		ENDORETICULUM			1.83013	1.16977
427	9606	ASAH1	N-acylsphingosine amidohydrolase (acid ceramidase) 1	Lipid metabolism	ENDORETICULUM			1.82691	0.187465
7920	9606	ABHD16A	abhydrolase domain containing 16A					1.82301	1.68085
85456	9606	TNKS1BP1	tankyrase 1 binding protein 1, 182kDa					1.82162	1.27575
51110	9606	LACTB2	lactamase, beta 2					1.81231	1.61872
1075	9606	CTSC	cathepsin C					1.79084	0.22043
5476	9606	CTSA	cathepsin A		ENDORETICULUM			1.77614	1.44355
219595	9606	FOLH1B	folate hydrolase 1B					1.77521	1.55245
5340	9606	PLG	plasminogen				SECRETED	1.76844	1.13446
1962	9606	EHHADH	enoyl-CoA, hydratase/3-hydroxyacyl CoA dehydrogenase	Lipid metabolism				1.76147	3.48871
10617	9606	STAMBP	STAM binding protein	Zinc metalloprotease				1.74599	2.43074
79770	9606	TXNDC15	thioredoxin domain containing 15					1.73054	1.52115
102157402	9606	AK6	adenylate kinase 6					1.70237	1.01572
284119	9606	PTRF	polymerase I and transcript release factor		ENDORETICULUM	Cell Membrane		1.69023	2.59851
114294	9606	LACTB	lactamase, beta					1.68821	2.05042
51011	9606	FAHD2A	fumarylacetoacetate hydrolase domain containing 2A					1.66287	1.65092
283871	9606	PGP	phosphoglycolate phosphatase					1.64326	1.21772
26229	9606	B3GAT3	beta-1,3-glucuronyltransferase 3		GOLGI			1.63246	2.1274
8394	9606	PIP5K1A	phosphatidylinositol-4-phosphate 5-kinase, type I, alpha			Cell Membrane		1.63016	1.91089
1312	9606	COMT	catechol-O-methyltransferase			Cell Membrane		1.62956	3.34698
7994	9606	KAT6A	K(lysine) acetyltransferase 6A					1.6265	1.4287
51562	9606	MBIP	MAP3K12 binding inhibitory protein 1					1.62629	0.613705
30836	9606	DNTTIP2	deoxynucleotidyltransferase, terminal, interacting protein 2					1.62126	1.89991
127018	9606	LYPLAL1	lysophospholipase-like 1					1.61136	1.25768
22921	9606	MSRB2	methionine sulfoxide reductase B2					1.60703	2.66971
5439	9606	POLR2J	polymerase (RNA) II (DNA directed) polypeptide J, 13.3kDa					1.60017	2.6242
11102	9606	RPP14	ribonuclease P/MRP 14kDa subunit					1.59992	1.5628
3612	9606	IMPA1	inositol(myo)-1(or 4)-monophosphatase 1					1.59274	2.17597
3421	9606	IDH3G	isocitrate dehydrogenase 3 (NAD+) gamma					1.57858	2.30795
7389	9606	UROD	uroporphyrinogen decarboxylase					1.5754	4.07769
3098	9606	HK1	hexokinase 1					1.56357	1.49802
51567	9606	TDP2	tyrosyl-DNA phosphodiesterase 2					1.56306	0.528064
2931	9606	GSK3A	glycogen synthase kinase 3 alpha					1.54937	2.34948
64122	9606	FN3K	fructosamine 3 kinase					1.54075	0.5455
57552	9606	NCEH1	neutral cholesterol ester hydrolase 1					1.53753	0.955163
56898	9606	BDH2	3-hydroxybutyrate dehydrogenase, type 2					1.53745	0.124892
6611	9606	SMS	spermine synthase					1.53724	0.52265
4047	9606	LSS	lanosterol synthase (2,3-oxidosqualene-lanosterol cyclase)					1.51978	1.06288
112724	9606	RDH13	retinol dehydrogenase 13 (all-trans/9-cis)					1.50217	0.688046
10531	9606	PITRM1	pitrilysin metallopeptidase 1					1.50094	1.47039
117246	9606	FTSJ3	FtsJ homolog 3 (E. coli)					1.48921	0.929341
79624	9606	ARMT1	acidic residue methyltransferase 1					1.48526	1.28473
57095	9606	PITHD1	PITH (C-terminal proteasome-interacting domain of thioredoxin-like) domain containing 1					1.48275	2.20356
9890	9606	LPPR4	lipid phosphate phosphatase-related protein type 4					1.46604	0.164297
29926	9606	GMPPA	GDP-mannose pyrophosphorylase A					1.4475	2.44316
79877	9606	DCAKD	dephospho-CoA kinase domain containing					1.4366	1.44159
56257	9606	MEPCE	methylphosphate capping enzyme	methyltransferase				1.43447	0.386468
2593	9606	GAMT	guanidinoacetate N-methyltransferase					1.42468	2.34473
5184	9606	PEPD	peptidase D					1.41544	1.65796
81890	9606	QTRT1	queuine tRNA-ribosyltransferase 1					1.41332	0.609789
2648	9606	KAT2A	K(lysine) acetyltransferase 2A					1.40433	1.24561
548644	9606	POLR2J3	polymerase (RNA) II (DNA directed) polypeptide J3					1.40015	2.29617
9791	9606	PTDSS1	phosphatidylserine synthase 1					1.39861	1.79816
54625	9606	PARP14	poly (ADP-ribose) polymerase family, member 14					1.38164	0.940581
54495	9606	TMX3	thioredoxin-related transmembrane protein 3					1.37784	2.17567
221294	9606	NT5DC1	5'-nucleotidase domain containing 1					1.37592	0.894492
5927	9606	KDM5A	lysine (K)-specific demethylase 5A					1.3634	2.12323
221	9606	ALDH3B1	aldehyde dehydrogenase 3 family, member B1			Cell Membrane		1.35134	1.43687
11068	9606	CYB561D2	cytochrome b561 family, member D2		ENDORETICULUM			1.32168	0.0659226
7372	9606	UMPS	uridine monophosphate synthetase					1.31695	1.55668
5130	9606	PCYT1A	phosphate cytidylyltransferase 1, choline, alpha		ENDORETICULUM			1.31355	1.75296
54504	9606	CPVL	carboxypeptidase, vitellogenic-like					1.30945	1.03531
23203	9606	PMPCA	peptidase (mitochondrial processing) alpha					1.30242	1.7207
29925	9606	GMPPB	GDP-mannose pyrophosphorylase B					1.29899	1.0605
145482	9606	PTGR2	prostaglandin reductase 2					1.29336	0.183745
1376	9606	CPT2	carnitine palmitoyltransferase 2					1.29038	1.5398
80324	9606	PUS1	pseudouridylate synthase 1					1.28891	0.590403
1788	9606	DNMT3A	DNA (cytosine-5-)-methyltransferase 3 alpha					1.28465	1.37597
7077	9606	TIMP2	TIMP metallopeptidase inhibitor 2				SECRETED	1.28456	1.05213
5636	9606	PRPSAP2	phosphoribosyl pyrophosphate synthetase-associated protein 2					1.28364	1.62772
10524	9606	KAT5	K(lysine) acetyltransferase 5					1.28213	1.77081
55856	9606	ACOT13	acyl-CoA thioesterase 13	Lipid metabolism				1.25531	1.74587
93979	9606	CPA5	carboxypeptidase A5				SECRETED	1.24234	0.132727
79888	9606	LPCAT1	lysophosphatidylcholine acyltransferase 1		BOTH			1.24197	2.07469
8930	9606	MBD4	methyl-CpG binding domain 4 DNA glycosylase					1.22392	1.32446
79621	9606	RNASEH2B	ribonuclease H2, subunit B					1.22374	1.4797
9562	9606	MINPP1	multiple inositol-polyphosphate phosphatase 1		ENDORETICULUM			1.22167	1.09497
56655	9606	POLE4	polymerase (DNA-directed), epsilon 4, accessory subunit					1.21417	1.65173
79033	9606	ERI3	ERI1 exoribonuclease family member 3					1.21378	1.25486
79033	9606	ERI3	ERI1 exoribonuclease family member 3					1.21378	1.25486
54998	9606	AURKAIP1	aurora kinase A interacting protein 1					1.21357	1.61587
83752	9606	LONP2	lon peptidase 2, peroxisomal					1.20732	1.28513
81627	9606	TRMT1L	tRNA methyltransferase 1-like					1.20524	1.47797
51780	9606	KDM3B	lysine (K)-specific demethylase 3B					1.19687	1.08173
79042	9606	TSEN34	TSEN34 tRNA splicing endonuclease subunit					1.19488	0.277658
50814	9606	NSDHL	NAD(P) dependent steroid dehydrogenase-like		ENDORETICULUM			1.18978	1.6319
51	9606	ACOX1	acyl-CoA oxidase 1, palmitoyl	Lipid metabolism				1.17243	0.808143
84890	9606	ADO	2-aminoethanethiol (cysteamine) dioxygenase					1.17203	1.0311
10101	9606	NUBP2	nucleotide binding protein 2	adenosine 5'-monophosphoramidase				1.17151	0.464645
83860	9606	TAF3	TAF3 RNA polymerase II, TATA box binding protein (TBP)-associated factor, 140kDa					1.15729	0.702754
51181	9606	DCXR	dicarbonyl/L-xylulose reductase					1.15699	1.2658
261729	9606	STEAP2	STEAP family member 2, metalloreductase			Cell Membrane		1.15652	0.875646
54675	9606	CRLS1	cardiolipin synthase 1					1.15647	0.579097
8623	9606	ASMTL	acetylserotonin O-methyltransferase-like					1.14731	0.875585
65263	9606	PYCRL	pyrroline-5-carboxylate reductase-like					1.13858	1.55391
57609	9606	DIP2B	disco-interacting protein 2 homolog B	acetate-CoA ligase activity				1.13063	1.17054
10609	9606	P3H4	prolyl 3-hydroxylase family member 4 (non-enzymatic)		ENDORETICULUM			1.12922	0.687534
7166	9606	TPH1	tryptophan hydroxylase 1					1.12496	0.599512
196410	9606	METTL7B	methyltransferase like 7B					1.12004	2.03818
29960	9606	FTSJ2	FtsJ RNA methyltransferase homolog 2 (E. coli)					1.10632	1.56166
22934	9606	RPIA	ribose 5-phosphate isomerase A					1.1016	0.255949
90639	9606	COX19	COX19 cytochrome c oxidase assembly factor					1.09714	0.187208
135114	9606	HINT3	histidine triad nucleotide binding protein 3	adenosine 5'-monophosphoramidase activity				1.08617	0.61612
24140	9606	FTSJ1	FtsJ RNA methyltransferase homolog 1 (E. coli)					1.08467	0.930389
84148	9606	KAT8	K(lysine) acetyltransferase 8					1.08463	1.3326
5641	9606	LGMN	legumain	protease				1.08462	0.889883
55349	9606	CHDH	choline dehydrogenase					1.08319	0.363379
4482	9606	MSRA	methionine sulfoxide reductase A					1.07744	0.162898
11277	9606	TREX1	three prime repair exonuclease 1					1.06406	0.489697
93100	9606	NAPRT	nicotinate phosphoribosyltransferase					1.06055	1.07263
9757	9606	KMT2B	lysine (K)-specific methyltransferase 2B					1.0602	1.50344
5238	9606	PGM3	phosphoglucomutase 3					1.04643	0.359469
8526	9606	DGKE	diacylglycerol kinase, epsilon 64kDa					1.03982	0.791037
641	9606	BLM	Bloom syndrome, RecQ helicase-like					1.03251	0.803777
60560	9606	NAA35	N(alpha)-acetyltransferase 35, NatC auxiliary subunit					1.02991	0.500585
8634	9606	RTCA	RNA 3'-terminal phosphate cyclase					1.02233	0.669515
122830	9606	NAA30	N(alpha)-acetyltransferase 30, NatC catalytic subunit					1.01551	1.59717
55239	9606	OGFOD1	2-oxoglutarate and iron-dependent oxygenase domain containing 1					1.01518	0.679093
26035	9606	GLCE	glucuronic acid epimerase		GOLGI			1.01271	0.84392
64175	9606	P3H1	prolyl 3-hydroxylase 1		ENDORETICULUM		SECRETED	1.01016	1.00534
64745	9606	METTL17	methyltransferase like 17					1.00566	0.897755
83592	9606	AKR1E2	aldo-keto reductase family 1, member E2		GOLGI			1.00021	0.553782
116092	9606	DNTTIP1	deoxynucleotidyltransferase, terminal, interacting protein 1					0.994485	1.74429
27301	9606	APEX2	APEX nuclease (apurinic/apyrimidinic endonuclease) 2					0.983262	3.09716
5557	9606	PRIM1	primase, DNA, polypeptide 1 (49kDa)					0.977063	0.949222
2589	9606	GALNT1	polypeptide N-acetylgalactosaminyltransferase 1		GOLGI		SECRETED	0.975458	1.21886
51605	9606	TRMT6	tRNA methyltransferase 6					0.975089	1.51609
55915	9606	LANCL2	LanC lantibiotic synthetase component C-like 2 (bacterial)			Cell Membrane		0.974255	0.944715
55902	9606	ACSS2	acyl-CoA synthetase short-chain family member 2	Lipid metabolism				0.974061	2.13743
4285	9606	MIPEP	mitochondrial intermediate peptidase					0.965569	0.0904414
8396	9606	PIP4K2B	phosphatidylinositol-5-phosphate 4-kinase, type II, beta			Cell Membrane		0.959151	0.972043
10629	9606	TAF6L	TAF6-like RNA polymerase II, p300/CBP-associated factor (PCAF)-associated factor, 65kDa					0.95234	2.51967
4598	9606	MVK	mevalonate kinase					0.951749	2.33729
130367	9606	SGPP2	sphingosine-1-phosphate phosphatase 2		ENDORETICULUM			0.947259	0.676182
29085	9606	PHPT1	phosphohistidine phosphatase 1					0.936247	0.506791
3029	9606	HAGH	hydroxyacylglutathione hydrolase	Lipid metabolism				0.936128	0.753229
5424	9606	POLD1	polymerase (DNA directed), delta 1, catalytic subunit					0.932778	1.19086
3073	9606	HEXA	hexosaminidase A (alpha polypeptide)					0.917777	0.845287
56897	9606	WRNIP1	Werner helicase interacting protein 1					0.91176	2.35347
8659	9606	ALDH4A1	aldehyde dehydrogenase 4 family, member A1					0.903398	0.633222
115708	9606	TRMT61A	tRNA methyltransferase 61A					0.895444	0.0597308
81889	9606	FAHD1	fumarylacetoacetate hydrolase domain containing 1					0.893375	4.37227
135154	9606	SDHAF4	succinate dehydrogenase complex assembly factor 4					0.887651	1.39169
3145	9606	HMBS	hydroxymethylbilane synthase					0.887572	0.421329
1800	9606	DPEP1	dipeptidase 1 (renal)			Cell Membrane		0.882333	0.0862311
80308	9606	FLAD1	flavin adenine dinucleotide synthetase 1					0.876755	0.0325012
1514	9606	CTSL	cathepsin L					0.868211	2.08025
57048	9606	PLSCR3	phospholipid scramblase 3					0.860273	0.659822
8751	9606	ADAM15	ADAM metallopeptidase domain 15			Cell Membrane		0.856707	0.948195
2629	9606	GBA	glucosidase, beta, acid		BOTH			0.85578	0.697258
114799	9606	ESCO1	establishment of sister chromatid cohesion N-acetyltransferase 1					0.846452	0.794714
9734	9606	HDAC9	histone deacetylase 9					0.840523	0.403141
2992	9606	GYG1	glycogenin 1					0.839827	0.800166
171568	9606	POLR3H	polymerase (RNA) III (DNA directed) polypeptide H (22.9kD)					0.830136	0.677711
54583	9606	EGLN1	egl-9 family hypoxia-inducible factor 1	α-ketoglutarate/2-oxoglutarate-dependent hydroxylase				0.818222	0.711897
7083	9606	TK1	thymidine kinase 1, soluble					0.796763	1.08039
26007	9606	TKFC	triokinase/FMN cyclase					0.796029	1.4206
5860	9606	QDPR	quinoid dihydropteridine reductase					0.790862	2.16616
8841	9606	HDAC3	histone deacetylase 3		GOLGI			0.789734	0.363383
83940	9606	TATDN1	TatD DNase domain containing 1					0.788987	0.79151
7486	9606	WRN	Werner syndrome, RecQ helicase-like					0.788461	0.635745
79792	9606	GSDMD	gasdermin D					0.779509	1.10281
196463	9606	PLBD2	phospholipase B domain containing 2					0.778579	0.194197
6120	9606	RPE	ribulose-5-phosphate-3-epimerase					0.778277	0.265546
27097	9606	TAF5L	TAF5-like RNA polymerase II, p300/CBP-associated factor (PCAF)-associated factor, 65kDa					0.772917	0.560931
31	9606	ACACA	acetyl-CoA carboxylase alpha	Lipid metabolism				0.769289	0.661964
548596	9606	CKMT1A	creatine kinase, mitochondrial 1A					0.767986	1.0033
51478	9606	HSD17B7	hydroxysteroid (17-beta) dehydrogenase 7		ENDORETICULUM	Cell Membrane		0.766889	0.300322
26995	9606	TRUB2	TruB pseudouridine (psi) synthase family member 2					0.76594	0.417504
23171	9606	GPD1L	glycerol-3-phosphate dehydrogenase 1-like					0.76541	1.18063
286053	9606	NSMCE2	NSE2/MMS21 homolog, SMC5-SMC6 complex SUMO ligase					0.764153	1.21055
79966	9606	SCD5	stearoyl-CoA desaturase 5					0.763699	0.0652675
56931	9606	DUS3L	dihydrouridine synthase 3-like					0.762659	1.10625
401505	9606	TOMM5	translocase of outer mitochondrial membrane 5 homolog (yeast)					0.761504	1.58209
11163	9606	NUDT4	nudix (nucleoside diphosphate linked moiety X)-type motif 4	hydrolase				0.758929	0.274654
25939	9606	SAMHD1	SAM domain and HD domain 1	phosphohydrolase				0.757217	1.03634
246243	9606	RNASEH1	ribonuclease H1					0.752275	0.214146
2180	9606	ACSL1	acyl-CoA synthetase long-chain family member 1	Lipid metabolism				0.751349	0.433359
5332	9606	PLCB4	phospholipase C, beta 4	Lipid metabolism				0.749387	0.830113
1362	9606	CPD	carboxypeptidase D					0.74831	0.488941
23646	9606	PLD3	phospholipase D family, member 3					0.74626	0.648722
1807	9606	DPYS	dihydropyrimidinase					0.741356	0.681245
54995	9606	OXSM	3-oxoacyl-ACP synthase, mitochondrial					0.737557	0.393983
80224	9606	NUBPL	nucleotide binding protein-like	adenosine 5'-monophosphoramidase				0.729431	0.48168
79814	9606	AGMAT	agmatine ureohydrolase (agmatinase)					0.724443	0.520737
56255	9606	TMX4	thioredoxin-related transmembrane protein 4					0.723976	0.554819
4946	9606	OAZ1	ornithine decarboxylase antizyme 1					0.71523	0.396226
54704	9606	PDP1	pyruvate dehyrogenase phosphatase catalytic subunit 1					0.712062	0.203569
440672	9606	NUDT4P1	nudix (nucleoside diphosphate linked moiety X)-type motif 4 pseudogene 1	hydrolase				0.711496	0.257488
23464	9606	GCAT	glycine C-acetyltransferase					0.707439	0.708371
5272	9606	SERPINB9	serpin peptidase inhibitor, clade B (ovalbumin), member 9		GOLGI			0.704358	1.62863
10840	9606	ALDH1L1	aldehyde dehydrogenase 1 family, member L1					0.703865	0.672921
51218	9606	GLRX5	glutaredoxin 5	oxidoreductase				0.700129	0.695215
57551	9606	TAOK1	TAO kinase 1					0.698323	0.455731
23649	9606	POLA2	polymerase (DNA directed), alpha 2, accessory subunit					0.694788	0.873968
23030	9606	KDM4B	lysine (K)-specific demethylase 4B					0.685705	0.731181
8635	9606	RNASET2	ribonuclease T2				SECRETED	0.677087	0.136377
11313	9606	LYPLA2	lysophospholipase II					0.6761	1.68918
133686	9606	NADK2	NAD kinase 2, mitochondrial					0.668491	0.689829
4538	9606	ND4	NADH dehydrogenase, subunit 4 (complex I)					0.668353	1.08264
6309	9606	SC5D	sterol-C5-desaturase					0.666492	0.596113
113451	9606	AZIN2	antizyme inhibitor 2			Cell Membrane		0.660976	1.33105
147015	9606	DHRS13	dehydrogenase/reductase (SDR family) member 13				SECRETED	0.657405	0.960125
84263	9606	HSDL2	hydroxysteroid dehydrogenase like 2					0.649519	0.48664
3614	9606	IMPDH1	IMP (inosine 5'-monophosphate) dehydrogenase 1					0.648308	0.78945
55711	9606	FAR2	fatty acyl CoA reductase 2	Lipid metabolism				0.646472	0.323729
9200	9606	HACD1	3-hydroxyacyl-CoA dehydratase 1					0.640293	0.62452
8505	9606	PARG	poly (ADP-ribose) glycohydrolase					0.635732	0.575504
23417	9606	MLYCD	malonyl-CoA decarboxylase	Lipid metabolism				0.630711	0.0132183
841	9606	CASP8	caspase 8, apoptosis-related cysteine peptidase					0.619833	0.495318
5208	9606	PFKFB2	6-phosphofructo-2-kinase/fructose-2,6-biphosphatase 2					0.618667	0.18793
26061	9606	HACL1	2-hydroxyacyl-CoA lyase 1					0.618435	0.76928
54947	9606	LPCAT2	lysophosphatidylcholine acyltransferase 2		ENDORETICULUM			0.61611	0.704672
2729	9606	GCLC	glutamate-cysteine ligase, catalytic subunit					0.613253	0.578636
10536	9606	P3H3	prolyl 3-hydroxylase 3		ENDORETICULUM			0.607866	0.218787
142940	9606	TRUB1	TruB pseudouridine (psi) synthase family member 1					0.607627	1.43927
50484	9606	RRM2B	ribonucleotide reductase M2 B (TP53 inducible)					0.607029	0.787865
7374	9606	UNG	uracil DNA glycosylase					0.606303	1.27408
11073	9606	TOPBP1	topoisomerase (DNA) II binding protein 1					0.600592	0.541549
65985	9606	AACS	acetoacetyl-CoA synthetase					0.59979	0.235344
5422	9606	POLA1	polymerase (DNA directed), alpha 1, catalytic subunit					0.591692	0.804864
55300	9606	PI4K2B	phosphatidylinositol 4-kinase type 2 beta					0.589197	0.694131
55577	9606	NAGK	N-acetylglucosamine kinase					0.585351	0.68045
57570	9606	TRMT5	tRNA methyltransferase 5					0.575195	0.479102
92935	9606	MARS2	methionyl-tRNA synthetase 2, mitochondrial					0.574631	0.896365
5810	9606	RAD1	RAD1 checkpoint DNA exonuclease					0.557305	0.0537619
7368	9606	UGT8	UDP glycosyltransferase 8					0.556935	0.398131
5550	9606	PREP	prolyl endopeptidase					0.55194	0.619083
414149	9606	ACBD7	acyl-CoA binding domain containing 7	Lipid metabolism				0.549321	0.327753
5547	9606	PRCP	prolylcarboxypeptidase (angiotensinase C)					0.547568	0.223896
9054	9606	NFS1	NFS1 cysteine desulfurase					0.544577	1.41481
153364	9606	MBLAC2	metallo-beta-lactamase domain containing 2					0.543713	1.02553
5338	9606	PLD2	phospholipase D2	Lipid metabolism	GOLGI			0.539585	0.0462252
51095	9606	TRNT1	tRNA nucleotidyl transferase, CCA-adding, 1					0.539504	0.0187303
4234	9606	METTL1	methyltransferase like 1					0.538491	1.12398
29952	9606	DPP7	dipeptidyl-peptidase 7		GOLGI		SECRETED	0.533254	0.147358
4541	9606	ND6	NADH dehydrogenase, subunit 6 (complex I)					0.529849	0.398981
9945	9606	GFPT2	glutamine-fructose-6-phosphate transaminase 2					0.527595	0.592971
10628	9606	TXNIP	thioredoxin interacting protein					0.527001	0.0171964
2954	9606	GSTZ1	glutathione S-transferase zeta 1					0.526434	0.447396
54884	9606	RETSAT	retinol saturase (all-trans-retinol 13,14-reductase)					0.524248	0.202601
11098	9606	PRSS23	protease, serine, 23				SECRETED	0.518655	0.319313
8940	9606	TOP3B	topoisomerase (DNA) III beta					0.5174	0.849292
27037	9606	TRMT2A	tRNA methyltransferase 2 homolog A					0.513684	0.704089
35	9606	ACADS	acyl-CoA dehydrogenase, C-2 to C-3 short chain	Lipid metabolism				0.512259	0.746422
55226	9606	NAT10	N-acetyltransferase 10 (GCN5-related)					0.511625	0.484023
79691	9606	QTRTD1	queuine tRNA-ribosyltransferase domain containing 1					0.509381	0.109561
51805	9606	COQ3	coenzyme Q3 methyltransferase					0.508377	0.922576
131870	9606	NUDT16	nudix (nucleoside diphosphate linked moiety X)-type motif 16	hydrolase				0.500233	0.370432
79672	9606	FN3KRP	fructosamine 3 kinase related protein					0.4971	0.267621
4594	9606	MUT	methylmalonyl CoA mutase					0.495722	0.353951
23522	9606	KAT6B	K(lysine) acetyltransferase 6B					0.492879	0.0134547
285148	9606	IAH1	isoamyl acetate-hydrolyzing esterase 1 homolog					0.492812	0.987189
51015	9606	ISOC1	isochorismatase domain containing 1					0.487575	1.64081
1725	9606	DHPS	deoxyhypusine synthase					0.486922	0.721871
84706	9606	GPT2	glutamic pyruvate transaminase (alanine aminotransferase) 2					0.478861	0.736036
10020	9606	GNE	glucosamine (UDP-N-acetyl)-2-epimerase/N-acetylmannosamine kinase					0.477588	0.254279
91039	9606	DPP9	dipeptidyl-peptidase 9					0.470214	0.32025
10013	9606	HDAC6	histone deacetylase 6					0.47002	0.685684
54936	9606	ADPRHL2	ADP-ribosylhydrolase like 2					0.460822	0.0901264
84444	9606	DOT1L	DOT1-like histone H3K79 methyltransferase					0.460404	0.291313
22992	9606	KDM2A	lysine (K)-specific demethylase 2A					0.459099	0.862288
27079	9606	RPUSD2	RNA pseudouridylate synthase domain containing 2					0.457602	0.834931
10914	9606	PAPOLA	poly(A) polymerase alpha					0.457484	0.445505
84964	9606	ALKBH6	alkB homolog 6					0.455497	0.168665
2997	9606	GYS1	glycogen synthase 1 (muscle)					0.451039	0.443009
51455	9606	REV1	REV1, polymerase (DNA directed)					0.4463	0.26863
2585	9606	GALK2	galactokinase 2					0.442784	0.341672
129642	9606	MBOAT2	membrane bound O-acyltransferase domain containing 2					0.437036	0.450678
9156	9606	EXO1	exonuclease 1					0.432148	0.291029
1491	9606	CTH	cystathionine gamma-lyase					0.427624	0.178308
6868	9606	ADAM17	ADAM metallopeptidase domain 17					0.425651	0.326471
5834	9606	PYGB	phosphorylase, glycogen; brain					0.425608	0.745464
2766	9606	GMPR	guanosine monophosphate reductase					0.424351	0.144198
57017	9606	COQ9	coenzyme Q9					0.423191	1.46485
79993	9606	ELOVL7	ELOVL fatty acid elongase 7	Lipid metabolism	ENDORETICULUM			0.418745	0.15883
55471	9606	NDUFAF7	NADH dehydrogenase (ubiquinone) complex I, assembly factor 7					0.41614	0.292159
128486	9606	FITM2	fat storage-inducing transmembrane protein 2	Lipid metabolism				0.415493	0.734068
55621	9606	TRMT1	tRNA methyltransferase 1					0.41485	0.467495
211	9606	ALAS1	5'-aminolevulinate synthase 1					0.409648	0.367207
10190	9606	TXNDC9	thioredoxin domain containing 9					0.405234	0.0782439
55229	9606	PANK4	pantothenate kinase 4					0.40518	0.413555
84678	9606	KDM2B	lysine (K)-specific demethylase 2B					0.400868	0.298437
1635	9606	DCTD	dCMP deaminase					0.399618	0.399363
10965	9606	ACOT2	acyl-CoA thioesterase 2	Lipid metabolism				0.397116	0.153907
115209	9606	OMA1	OMA1 zinc metallopeptidase					0.396452	0.205311
79901	9606	CYBRD1	cytochrome b reductase 1					0.395992	0.45981
146956	9606	EME1	essential meiotic structure-specific endonuclease 1					0.39594	0.422637
7498	9606	XDH	xanthine dehydrogenase				SECRETED	0.388165	0.0560204
3991	9606	LIPE	lipase, hormone-sensitive	Lipid metabolism		Cell Membrane		0.387675	0.0433667
836	9606	CASP3	caspase 3, apoptosis-related cysteine peptidase					0.385211	0.588265
4012	9606	LNPEP	leucyl/cystinyl aminopeptidase			Cell Membrane	SECRETED	0.384626	0.332263
55775	9606	TDP1	tyrosyl-DNA phosphodiesterase 1					0.380292	0.499027
55140	9606	ELP3	elongator acetyltransferase complex subunit 3					0.378125	0.143879
124975	9606	GGT6	gamma-glutamyltransferase 6					0.371593	0.226995
9946	9606	CRYZL1	crystallin, zeta (quinone reductase)-like 1					0.368462	0.217869
51078	9606	THAP4	THAP domain containing 4					0.366046	0.724131
4898	9606	NRD1	nardilysin (N-arginine dibasic convertase)					0.356097	0.194328
56605	9606	ERO1B	endoplasmic reticulum oxidoreductase beta		ENDORETICULUM			0.352327	0.48688
201164	9606	PLD6	phospholipase D family, member 6					0.349541	0.199527
9469	9606	CHST3	carbohydrate (chondroitin 6) sulfotransferase 3					0.348697	0.139875
64780	9606	MICAL1	microtubule associated monooxygenase, calponin and LIM domain containing 1					0.347788	0.221155
5359	9606	PLSCR1	phospholipid scramblase 1	Lipid metabolism	GOLGI	Cell Membrane		0.342415	0.408313
5768	9606	QSOX1	quiescin Q6 sulfhydryl oxidase 1		GOLGI		SECRETED	0.342074	0.274896
22949	9606	PTGR1	prostaglandin reductase 1					0.340672	0.505331
166929	9606	SGMS2	sphingomyelin synthase 2		GOLGI	Cell Membrane		0.339109	0.0413885
3156	9606	HMGCR	3-hydroxy-3-methylglutaryl-CoA reductase		ENDORETICULUM			0.336768	0.845124
79896	9606	THNSL1	threonine synthase-like 1					0.334245	0.208479
435	9606	ASL	argininosuccinate lyase					0.332041	0.139789
50640	9606	PNPLA8	patatin-like phospholipase domain containing 8					0.331243	2.04992
23382	9606	AHCYL2	adenosylhomocysteinase-like 2		ENDORETICULUM			0.327633	0.119307
160428	9606	ALDH1L2	aldehyde dehydrogenase 1 family, member L2					0.31868	0.2523
284273	9606	ZADH2	zinc binding alcohol dehydrogenase domain containing 2					0.315418	0.159667
130589	9606	GALM	galactose mutarotase (aldose 1-epimerase)					0.306426	0.127887
2987	9606	GUK1	guanylate kinase 1					0.306027	0.922074
81488	9606	POLR2M	polymerase (RNA) II (DNA directed) polypeptide M			Cell Membrane		0.305449	0.0530587
9344	9606	TAOK2	TAO kinase 2			Cell Membrane		0.305298	0.434737
83903	9606	GSG2	germ cell associated 2 (haspin)					0.303867	0.201437
171425	9606	CLYBL	citrate lyase beta like					0.303678	0.270157
85441	9606	HELZ2	helicase with zinc finger 2, transcriptional coactivator					0.300481	0.333684
10654	9606	PMVK	phosphomevalonate kinase					0.299125	0.156642
2717	9606	GLA	galactosidase, alpha		GOLGI			0.298523	0.647457
18	9606	ABAT	4-aminobutyrate aminotransferase	aa synthesis				0.297739	0.203499
79693	9606	YRDC	yrdC N(6)-threonylcarbamoyltransferase domain containing					0.296542	0.547632
55361	9606	PI4K2A	phosphatidylinositol 4-kinase type 2 alpha			Cell Membrane		0.29131	0.218936
126133	9606	ALDH16A1	aldehyde dehydrogenase 16 family, member A1					0.287007	0.791989
271	9606	AMPD2	adenosine monophosphate deaminase 2					0.286911	0.113546
64756	9606	ATPAF1	ATP synthase mitochondrial F1 complex assembly factor 1					0.286394	0.162131
54957	9606	TXNL4B	thioredoxin-like 4B					0.285898	0.412747
10908	9606	PNPLA6	patatin-like phospholipase domain containing 6		ENDORETICULUM			0.282975	0.115103
54464	9606	XRN1	5'-3' exoribonuclease 1					0.282746	0.172275
5833	9606	PCYT2	phosphate cytidylyltransferase 2, ethanolamine					0.281831	0.85524
23007	9606	PLCH1	phospholipase C, eta 1					0.281253	0.208858
5330	9606	PLCB2	phospholipase C, beta 2	Lipid metabolism				0.280615	0.258307
10005	9606	ACOT8	acyl-CoA thioesterase 8	Lipid metabolism				0.280469	0.623029
83666	9606	PARP9	poly (ADP-ribose) polymerase family, member 9					0.274466	0.440698
5265	9606	SERPINA1	serpin peptidase inhibitor, clade A (alpha-1 antiproteinase, antitrypsin), member 1		BOTH		SECRETED	0.274001	1.39508
109	9606	ADCY3	adenylate cyclase 3		GOLGI			0.269015	0.195421
3712	9606	IVD	isovaleryl-CoA dehydrogenase					0.268531	1.20213
118788	9606	PIK3AP1	phosphoinositide-3-kinase adaptor protein 1			Cell Membrane		0.266538	0.0278913
384	9606	ARG2	arginase 2					0.260025	0.366556
1809	9606	DPYSL3	dihydropyrimidinase-like 3					0.259441	0.161615
1512	9606	CTSH	cathepsin H					0.253832	0.344078
414	9606	ARSD	arylsulfatase D					0.251591	0.25416
3992	9606	FADS1	fatty acid desaturase 1	Lipid metabolism				0.25128	0.128209
91012	9606	CERS5	ceramide synthase 5		ENDORETICULUM			0.246335	0.0508159
63935	9606	PCIF1	PDX1 C-terminal inhibiting factor 1	mRNA (2'-O-methyladenosine-N6-)-methyltransferase				0.244134	0.752204
10201	9606	NME6	NME/NM23 nucleoside diphosphate kinase 6					0.243256	0.0826822
80198	9606	MUS81	MUS81 structure-specific endonuclease subunit					0.241265	0.184738
2582	9606	GALE	UDP-galactose-4-epimerase					0.240834	0.233143
10157	9606	AASS	aminoadipate-semialdehyde synthase					0.238763	0.372734
29110	9606	TBK1	TANK-binding kinase 1					0.238708	0.252868
5335	9606	PLCG1	phospholipase C, gamma 1	Lipid metabolism				0.237251	0.362369
7371	9606	UCK2	uridine-cytidine kinase 2					0.235962	0.704127
23081	9606	KDM4C	lysine (K)-specific demethylase 4C					0.234344	0.466167
23287	9606	AGTPBP1	ATP/GTP binding protein 1	peptidase				0.23135	0.214443
84320	9606	ACBD6	acyl-CoA binding domain containing 6	Lipid metabolism				0.228462	0.572359
79071	9606	ELOVL6	ELOVL fatty acid elongase 6	Lipid metabolism	ENDORETICULUM			0.224654	0.223692
79178	9606	THTPA	thiamine triphosphatase	peroxynitrite isomerase				0.224633	0.485392
64077	9606	LHPP	phospholysine phosphohistidine inorganic pyrophosphate phosphatase					0.223496	0.147789
64761	9606	PARP12	poly (ADP-ribose) polymerase family, member 12					0.222224	0.778685
26090	9606	ABHD12	abhydrolase domain containing 12					0.219279	0.160233
51540	9606	SCLY	selenocysteine lyase					0.214101	0.151927
58508	9606	KMT2C	lysine (K)-specific methyltransferase 2C					0.212766	0.197895
197322	9606	ACSF3	acyl-CoA synthetase family member 3	Lipid metabolism				0.212104	0.800483
9797	9606	TATDN2	TatD DNase domain containing 2					0.211937	0.155018
178	9606	AGL	amylo-alpha-1, 6-glucosidase, 4-alpha-glucanotransferase					0.211436	0.057089
5271	9606	SERPINB8	serpin peptidase inhibitor, clade B (ovalbumin), member 8					0.206185	1.61513
11101	9606	ATE1	arginyltransferase 1					0.204224	1.10002
54665	9606	RSBN1	round spermatid basic protein 1	oxidoreductase				0.202658	0.343166
5151	9606	PDE8A	phosphodiesterase 8A					0.201596	0.0746157
84945	9606	ABHD13	abhydrolase domain containing 13					0.200233	0.32031
55191	9606	NADSYN1	NAD synthetase 1					0.19935	0.132471
9759	9606	HDAC4	histone deacetylase 4					0.197333	0.553769
26521	9606	TIMM8B	translocase of inner mitochondrial membrane 8 homolog B (yeast)					0.19723	0.405505
30849	9606	PIK3R4	phosphoinositide-3-kinase, regulatory subunit 4					0.19684	0.11879
26610	9606	ELP4	elongator acetyltransferase complex subunit 4					0.196518	11.3932
23262	9606	PPIP5K2	diphosphoinositol pentakisphosphate kinase 2					0.194719	0.242234
64285	9606	RHBDF1	rhomboid 5 homolog 1 (Drosophila)					0.192426	0.16409
8443	9606	GNPAT	glyceronephosphate O-acyltransferase					0.191717	0.0915166
222194	9606	RSBN1L	round spermatid basic protein 1-like					0.188627	0.0579749
80221	9606	ACSF2	acyl-CoA synthetase family member 2	Lipid metabolism				0.187945	0.0394271
5445	9606	PON2	paraoxonase 2					0.18741	0.579219
92342	9606	METTL18	methyltransferase like 18					0.186154	0.306848
23135	9606	KDM6B	lysine (K)-specific demethylase 6B					0.184187	0.114738
32	9606	ACACB	acetyl-CoA carboxylase beta	Lipid metabolism				0.182913	0.026957
55718	9606	POLR3E	polymerase (RNA) III (DNA directed) polypeptide E (80kD)					0.182682	0.177753
80271	9606	ITPKC	inositol-trisphosphate 3-kinase C					0.179519	0.174283
4329	9606	ALDH6A1	aldehyde dehydrogenase 6 family, member A1					0.177027	0.926481
5045	9606	FURIN	furin (paired basic amino acid cleaving enzyme)	Ser endopeptidase	ENDORETICULUM	Cell Membrane		0.170873	0.197191
55270	9606	NUDT15	nudix (nucleoside diphosphate linked moiety X)-type motif 15	hydrolase				0.169443	0.168247
4129	9606	MAOB	monoamine oxidase B					0.167105	0.0768408
132789	9606	GNPDA2	glucosamine-6-phosphate deaminase 2					0.166457	0.14007
8732	9606	RNGTT	RNA guanylyltransferase and 5'-phosphatase					0.163947	0.375628
55066	9606	PDPR	pyruvate dehydrogenase phosphatase regulatory subunit					0.163832	0.101248
27034	9606	ACAD8	acyl-CoA dehydrogenase family, member 8	Lipid metabolism				0.161983	0.214455
9563	9606	H6PD	hexose-6-phosphate dehydrogenase (glucose 1-dehydrogenase)					0.16136	0.169374
197370	9606	NSMCE1	NSE1 homolog, SMC5-SMC6 complex component					0.160315	0.502708
1374	9606	CPT1A	carnitine palmitoyltransferase 1A (liver)					0.158919	0.144348
6820	9606	SULT2B1	sulfotransferase family, cytosolic, 2B, member 1		ENDORETICULUM			0.154669	0.168036
10855	9606	HPSE	heparanase				SECRETED	0.154565	0.168414
2953	9606	GSTT2	glutathione S-transferase theta 2 (gene/pseudogene)					0.153911	0.13045
653689	9606	GSTT2B	glutathione S-transferase theta 2B (gene/pseudogene)					0.153911	0.13045
2184	9606	FAH	fumarylacetoacetate hydrolase (fumarylacetoacetase)	aa synthesis				0.151673	0.144438
4597	9606	MVD	mevalonate (diphospho) decarboxylase					0.15032	0.48525
29922	9606	NME7	NME/NM23 family member 7					0.148873	0.0905743
79258	9606	MMEL1	membrane metallo-endopeptidase-like 1				SECRETED	0.146901	0.149276
839	9606	CASP6	caspase 6, apoptosis-related cysteine peptidase					0.146466	0.117554
79701	9606	OGFOD3	2-oxoglutarate and iron-dependent oxygenase domain containing 3					0.146461	0.106027
5428	9606	POLG	polymerase (DNA directed), gamma					0.144835	0.203087
23305	9606	ACSL6	acyl-CoA synthetase long-chain family member 6	Lipid metabolism				0.142357	0.0152988
79612	9606	NAA16	N(alpha)-acetyltransferase 16, NatA auxiliary subunit					0.13921	1.1454
2639	9606	GCDH	glutaryl-CoA dehydrogenase	Lipid metabolism				0.137716	0.382599
23049	9606	SMG1	SMG1 phosphatidylinositol 3-kinase-related kinase					0.134399	0.0986061
11128	9606	POLR3A	polymerase (RNA) III (DNA directed) polypeptide A, 155kDa					0.131486	0.0299083
80124	9606	VCPIP1	valosin containing protein (p97)/p47 complex interacting protein 1	calcium-associated ATPase				0.130473	0.151466
96764	9606	TGS1	trimethylguanosine synthase 1					0.129832	0.190766
55904	9606	KMT2E	lysine (K)-specific methyltransferase 2E			Cell Membrane		0.127126	0.092223
8085	9606	KMT2D	lysine (K)-specific methyltransferase 2D					0.126378	0.205632
83440	9606	ADPGK	ADP-dependent glucokinase		ENDORETICULUM		SECRETED	0.126128	0.212319
55818	9606	KDM3A	lysine (K)-specific demethylase 3A					0.123388	0.12437
55250	9606	ELP2	elongator acetyltransferase complex subunit 2					0.122821	0.105528
57553	9606	MICAL3	microtubule associated monooxygenase, calponin and LIM domain containing 3					0.121403	0.106653
6821	9606	SUOX	sulfite oxidase					0.116311	0.0723931
95	9606	ACY1	aminoacylase 1					0.112021	0.0778658
9013	9606	TAF1C	TATA box binding protein (TBP)-associated factor, RNA polymerase I, C, 110kDa					0.110775	0.111935
318	9606	NUDT2	nudix (nucleoside diphosphate linked moiety X)-type motif 2	ADP-ribose diphosphatase activity				0.110698	0.472475
51071	9606	DERA	deoxyribose-phosphate aldolase (putative)					0.107877	0.534626
55825	9606	PECR	peroxisomal trans-2-enoyl-CoA reductase					0.105936	0.265018
5635	9606	PRPSAP1	phosphoribosyl pyrophosphate synthetase-associated protein 1					0.103555	0.542847
221264	9606	AK9	adenylate kinase 9					0.10207	0.0239048
25840	9606	METTL7A	methyltransferase like 7A		ENDORETICULUM			0.0998428	0.181964
51111	9606	SUV420H1	suppressor of variegation 4-20 homolog 1 (Drosophila)	methyltransferase activity				0.0993501	0.135973
10162	9606	LPCAT3	lysophosphatidylcholine acyltransferase 3					0.0993153	0.898188
2584	9606	GALK1	galactokinase 1					0.0980279	0.68677
3141	9606	HLCS	holocarboxylase synthetase (biotin-(proprionyl-CoA-carboxylase (ATP-hydrolysing)) ligase)					0.0977383	0.193671
51321	9606	AMZ2	archaelysin family metallopeptidase 2					0.0904885	0.438279
10621	9606	POLR3F	polymerase (RNA) III (DNA directed) polypeptide F, 39 kDa					0.0902762	0.32749
64895	9606	PAPOLG	poly(A) polymerase gamma					0.0886621	0.362661
5426	9606	POLE	polymerase (DNA directed), epsilon, catalytic subunit					0.0883835	0.136824
113	9606	ADCY7	adenylate cyclase 7					0.0883437	0.0919855
10196	9606	PRMT3	protein arginine methyltransferase 3					0.087916	0.469309
221955	9606	DAGLB	diacylglycerol lipase, beta			Cell Membrane		0.0836666	0.126389
23405	9606	DICER1	dicer 1, ribonuclease type III					0.0824645	0.0805512
837	9606	CASP4	caspase 4, apoptosis-related cysteine peptidase		ENDORETICULUM			0.0801536	0.0719892
10210	9606	TOPORS	topoisomerase I binding, arginine/serine-rich, E3 ubiquitin protein ligase					0.0758024	0.125444
57559	9606	STAMBPL1	STAM binding protein-like 1	Zinc metalloprotease				0.0756803	0.046046
9931	9606	HELZ	helicase with zinc finger					0.0736704	0.117019
843	9606	CASP10	caspase 10, apoptosis-related cysteine peptidase					0.072663	0.383568
342618	9606	SLFN14	schlafen family member 14	endoribonuclease activity				0.072276	0.0632769
23259	9606	DDHD2	DDHD domain containing 2	Phospholipase, Lipid metabolism	GOLGI			0.0717902	0.0606798
84881	9606	RPUSD4	RNA pseudouridylate synthase domain containing 4					0.0713984	0.279346
9645	9606	MICAL2	microtubule associated monooxygenase, calponin and LIM domain containing 2					0.0674231	0.0625902
55006	9606	TRMT61B	tRNA methyltransferase 61B					0.0658469	5.02594
9489	9606	PGS1	phosphatidylglycerophosphate synthase 1		ENDORETICULUM			0.0641149	0.0521398
5210	9606	PFKFB4	6-phosphofructo-2-kinase/fructose-2,6-biphosphatase 4					0.062055	0.0522088
207063	9606	DHRSX	dehydrogenase/reductase (SDR family) X-linked					0.0615552	0.080382
79068	9606	FTO	fat mass and obesity associated	Lipid metabolism				0.0611456	0.126274
22982	9606	DIP2C	disco-interacting protein 2 homolog C	acetate-CoA ligase activity				0.0610878	0.0389114
64090	9606	GAL3ST2	galactose-3-O-sulfotransferase 2					0.0607315	0.100889
4669	9606	NAGLU	N-acetylglucosaminidase, alpha					0.0585763	0.0319061
5336	9606	PLCG2	phospholipase C, gamma 2 (phosphatidylinositol-specific)	Lipid metabolism				0.0583201	0.00265699
4324	9606	MMP15	matrix metallopeptidase 15 (membrane-inserted)					0.0567668	0.332607
26275	9606	HIBCH	3-hydroxyisobutyryl-CoA hydrolase					0.0566247	0.263953
57104	9606	PNPLA2	patatin-like phospholipase domain containing 2			Cell Membrane		0.0558795	0.132917
255967	9606	PAN3	PAN3 poly(A) specific ribonuclease subunit					0.0538577	0.0709445
79152	9606	FA2H	fatty acid 2-hydroxylase	Lipid metabolism	ENDORETICULUM			0.0504568	0.0833945
79871	9606	RPAP2	RNA polymerase II associated protein 2					0.0478878	0.704693
5333	9606	PLCD1	phospholipase C, delta 1	Lipid metabolism				0.0472559	0.109761
842	9606	CASP9	caspase 9, apoptosis-related cysteine peptidase					0.0448812	0.451494
348180	9606	CTU2	cytosolic thiouridylase subunit 2 homolog (S. pombe)					0.0405274	0.0128597
348654	9606	GEN1	GEN1 Holliday junction 5' flap endonuclease					0.0404016	0.110839
57455	9606	REXO1	REX1, RNA exonuclease 1 homolog					0.0382592	0.0235617
9659	9606	PDE4DIP	phosphodiesterase 4D interacting protein		GOLGI			0.0381876	0.0143867
254531	9606	LPCAT4	lysophosphatidylcholine acyltransferase 4		ENDORETICULUM			0.0347435	0.0791063
84514	9606	GHDC	GH3 domain containing	acid-amino acid ligase activity	ENDORETICULUM			0.0341764	0.0956661
54414	9606	SIAE	sialic acid acetylesterase				SECRETED	0.0330633	0.0473311
4548	9606	MTR	5-methyltetrahydrofolate-homocysteine methyltransferase					0.0329739	0.0945558
6483	9606	ST3GAL2	ST3 beta-galactoside alpha-2,3-sialyltransferase 2				SECRETED	0.0329629	0.0372961
5328	9606	PLAU	plasminogen activator, urokinase				SECRETED	0.0322458	0.1044
57546	9606	PDP2	pyruvate dehyrogenase phosphatase catalytic subunit 2					0.0317842	0.0437598
55034	9606	MOCOS	molybdenum cofactor sulfurase					0.0299583	0.0107192
5140	9606	PDE3B	phosphodiesterase 3B, cGMP-inhibited		BOTH			0.0298195	0.0350655
55753	9606	OGDHL	oxoglutarate dehydrogenase-like					0.0280542	0.508699
23213	9606	SULF1	sulfatase 1		BOTH			0.0275758	0.129968
23175	9606	LPIN1	lipin 1	phosphatidate phosphatase activity				0.0264235	0.0531709
80821	9606	DDHD1	DDHD domain containing 1	Phospholipase, Lipid metabolism				0.026332	0.0468031
201973	9606	PRIMPOL	primase and polymerase (DNA-directed)					0.0253942	0.967172
2677	9606	GGCX	gamma-glutamyl carboxylase					0.0250601	0.168884
104	9606	ADARB1	adenosine deaminase, RNA-specific, B1					0.0243483	0.0140409
10892	9606	MALT1	MALT1 paracaspase					0.0241051	0.0149196
91289	9606	LMF2	lipase maturation factor 2					0.0240852	0.0610874
84875	9606	PARP10	poly (ADP-ribose) polymerase family, member 10					0.0222195	0.115412
57678	9606	GPAM	glycerol-3-phosphate acyltransferase, mitochondrial					0.019538	0.0210659
1803	9606	DPP4	dipeptidyl-peptidase 4			Cell Membrane	SECRETED	0.0188848	0.0129513
22925	9606	PLA2R1	phospholipase A2 receptor 1, 180kDa			Cell Membrane	SECRETED	0.0184197	0.17488
64167	9606	ERAP2	endoplasmic reticulum aminopeptidase 2					0.0175037	0.115908
26015	9606	RPAP1	RNA polymerase II associated protein 1					0.0174917	0.00669855
64132	9606	XYLT2	xylosyltransferase II					0.015283	0.0409845
5321	9606	PLA2G4A	phospholipase A2, group IVA (cytosolic, calcium-dependent)	Lipid metabolism	BOTH			0.0148862	0.0208962
23181	9606	DIP2A	disco-interacting protein 2 homolog A	acetate-CoA ligase activity				0.0140889	0.0413428
55293	9606	UEVLD	UEV and lactate/malate dehyrogenase domains					0.0138248	0.0159423
26873	9606	OPLAH	5-oxoprolinase (ATP-hydrolysing)					0.0137635	0.034686
5209	9606	PFKFB3	6-phosphofructo-2-kinase/fructose-2,6-biphosphatase 3					0.011874	0.781715
80025	9606	PANK2	pantothenate kinase 2					0.0117838	0.0573297
9836	9606	LCMT2	leucine carboxyl methyltransferase 2					0.00958364	0.0728018
203100	9606	HTRA4	HtrA serine peptidase 4				SECRETED	0.009061	0.868932
9718	9606	ECE2	endothelin converting enzyme 2					0.00870488	0.0323857
129563	9606	DIS3L2	DIS3 like 3'-5' exoribonuclease 2					0.00495284	0.173176
115752	9606	DIS3L	DIS3 like exosome 3'-5' exoribonuclease					0.00406209	0.00902274
64772	9606	ENGASE	endo-beta-N-acetylglucosaminidase					0.00390815	0.234797
54790	9606	TET2	tet methylcytosine dioxygenase 2					0.00202925	0.864384
7011	9606	TEP1	telomerase-associated protein 1					0.000242387	0.0391405

## Sheet: Transport traffic
				Transporting and trafficking proteins
GeneID	TaxonID	GeneSymbol	GeneDescription	Function Category	ER_GOLGI	CellMembrane	SECRETED	iBAQ_MED_47367_CMX1	iBAQ_MED_47368_CMX2
506	9606	ATP5B	ATP synthase, H+ transporting, mitochondrial F1 complex, beta polypeptide	Plasma membrane				1861.43	1240.72
498	9606	ATP5A1	ATP synthase, H+ transporting, mitochondrial F1 complex, alpha subunit 1, cardiac muscle	Plasma membrane		Cell Membrane		1057.78	817.984
10476	9606	ATP5H	ATP synthase, H+ transporting, mitochondrial Fo complex, subunit d					838.507	633.686
7416	9606	VDAC1	voltage-dependent anion channel 1	Plasma membrane		Cell Membrane		749.594	662.225
539	9606	ATP5O	ATP synthase, H+ transporting, mitochondrial F1 complex, O subunit	Plasma membrane				650.389	550.952
10632	9606	ATP5L	ATP synthase, H+ transporting, mitochondrial Fo complex, subunit G					606.402	561.626
292	9606	SLC25A5	solute carrier family 25 (mitochondrial carrier; adenine nucleotide translocator), member 5					597.528	437.805
7417	9606	VDAC2	voltage-dependent anion channel 2					558.371	351.552
6281	9606	S100A10	S100 calcium binding protein A10		ENDORETICULUM			479.992	839.423
10189	9606	ALYREF	Aly/REF export factor					455.373	508.364
521	9606	ATP5I	ATP synthase, H+ transporting, mitochondrial Fo complex, subunit E					440.125	481.658
94081	9606	SFXN1	sideroflexin 1	serine transporte				427.978	322.905
821	9606	CANX	calnexin		ENDORETICULUM			388.054	184.946
5250	9606	SLC25A3	solute carrier family 25 (mitochondrial carrier; phosphate carrier), member 3					356.903	355.53
293	9606	SLC25A6	solute carrier family 25 (mitochondrial carrier; adenine nucleotide translocator), member 6					346.581	354.285
9551	9606	ATP5J2	ATP synthase, H+ transporting, mitochondrial Fo complex, subunit F2					343.674	256.357
7419	9606	VDAC3	voltage-dependent anion channel 3					287.102	210.75
84324	9606	SARNP	SAP domain containing ribonucleoprotein	mRNA export from nucleus				271.425	264.027
376267	9606	RAB15	RAB15, member RAS oncogene family	Plasma membrane		Cell Membrane		215.059	115.571
5870	9606	RAB6A	RAB6A, member RAS oncogene family		GOLGI			200.245	126.01
9218	9606	VAPA	VAMP (vesicle-associated membrane protein)-associated protein A, 33kDa	Plasma membrane	ENDORETICULUM			197.573	217.55
476	9606	ATP1A1	ATPase, Na+/K+ transporting, alpha 1 polypeptide	Plasma membrane	BOTH	Cell Membrane		197.523	175.501
522	9606	ATP5J	ATP synthase, H+ transporting, mitochondrial Fo complex, subunit F6					180.535	100.637
2171	9606	FABP5	fatty acid binding protein 5 (psoriasis-associated)					179.614	193.447
8655	9606	DYNLL1	dynein, light chain, LC8-type 1	Plasma membrane				179.166	258.313
9217	9606	VAPB	VAMP (vesicle-associated membrane protein)-associated protein B and C	Plasma membrane	BOTH			173.13	103.509
3838	9606	KPNA2	karyopherin alpha 2 (RAG cohort 1, importin alpha 1)					166.373	134.424
515	9606	ATP5F1	ATP synthase, H+ transporting, mitochondrial Fo complex, subunit B1					163.549	145.968
5037	9606	PEBP1	phosphatidylethanolamine binding protein 1		GOLGI			162.497	224.593
11021	9606	RAB35	RAB35, member RAS oncogene family	Plasma membrane		Cell Membrane		156.798	162.583
514	9606	ATP5E	ATP synthase, H+ transporting, mitochondrial F1 complex, epsilon subunit					144.828	144.051
9341	9606	VAMP3	vesicle-associated membrane protein 3	Plasma membrane		Cell Membrane		138.308	91.5056
54205	9606	CYCS	cytochrome c, somatic					134.245	95.9845
7879	9606	RAB7A	RAB7A, member RAS oncogene family		GOLGI			134.069	93.0158
83452	9606	RAB33B	RAB33B, member RAS oncogene family		GOLGI			129.34	70.6037
481	9606	ATP1B1	ATPase, Na+/K+ transporting, beta 1 polypeptide	Plasma membrane		Cell Membrane		127.78	103.054
1537	9606	CYC1	cytochrome c-1					126.072	77.0364
6520	9606	SLC3A2	solute carrier family 3 (amino acid transporter heavy chain), member 2	Plasma membrane		Cell Membrane		122.038	111.464
9554	9606	SEC22B	SEC22 homolog B, vesicle trafficking protein (gene/pseudogene)		ENDORETICULUM			121.016	126.412
3837	9606	KPNB1	karyopherin (importin) beta 1					120.87	84.2566
8402	9606	SLC25A11	solute carrier family 25 (mitochondrial carrier; oxoglutarate carrier), member 11					120.391	103.272
5861	9606	RAB1A	RAB1A, member RAS oncogene family		GOLGI			117.405	176.741
10890	9606	RAB10	RAB10, member RAS oncogene family	Plasma membrane	GOLGI	Cell Membrane		109.103	169.357
513	9606	ATP5D	ATP synthase, H+ transporting, mitochondrial F1 complex, delta subunit					108.355	115.628
509	9606	ATP5C1	ATP synthase, H+ transporting, mitochondrial F1 complex, gamma polypeptide 1					106.95	62.2645
488	9606	ATP2A2	ATPase, Ca++ transporting, cardiac muscle, slow twitch 2		ENDORETICULUM			105.003	99.9734
5862	9606	RAB2A	RAB2A, member RAS oncogene family		GOLGI			102.657	92.9868
51552	9606	RAB14	RAB14, member RAS oncogene family	Plasma membrane				98.4396	99.0286
8480	9606	RAE1	ribonucleic acid export 1					97.928	64.0875
7037	9606	TFRC	transferrin receptor	Plasma membrane		Cell Membrane	SECRETED	95.3999	70.2251
6576	9606	SLC25A1	solute carrier family 25 (mitochondrial carrier; citrate transporter), member 1					90.1346	55.2301
93380	9606	MMGT1	membrane magnesium transporter 1	Plasma membrane	GOLGI			89.8111	54.3271
22931	9606	RAB18	RAB18, member RAS oncogene family	Plasma membrane	GOLGI	Cell Membrane		87.162	49.8671
483	9606	ATP1B3	ATPase, Na+/K+ transporting, beta 3 polypeptide	Plasma membrane		Cell Membrane		86.3446	87.3823
1192	9606	CLIC1	chloride intracellular channel 1	Plasma membrane		Cell Membrane		85.2048	99.0807
6844	9606	VAMP2	vesicle-associated membrane protein 2 (synaptobrevin 2)	Plasma membrane		Cell Membrane		84.0196	114.712
291	9606	SLC25A4	solute carrier family 25 (mitochondrial carrier; adenine nucleotide translocator), member 4					78.2873	54.1407
29957	9606	SLC25A24	solute carrier family 25 (mitochondrial carrier; phosphate carrier), member 24					77.7435	59.4349
115827	9606	RAB3C	RAB3C, member RAS oncogene family	Plasma membrane		Cell Membrane		76.2205	42.4131
5902	9606	RANBP1	RAN binding protein 1					75.7032	61.7313
79751	9606	SLC25A22	solute carrier family 25 (mitochondrial carrier: glutamate), member 22					75.439	54.6356
1468	9606	SLC25A10	solute carrier family 25 (mitochondrial carrier; dicarboxylate transporter), member 10					75.0312	51.161
811	9606	CALR	calreticulin		BOTH		SECRETED	73.8793	65.3504
808	9606	CALM3	calmodulin 3 (phosphorylase kinase, delta)	Plasma membrane				73.6072	63.6519
10165	9606	SLC25A13	solute carrier family 25 (aspartate/glutamate carrier), member 13					73.0271	55.6024
6510	9606	SLC1A5	solute carrier family 1 (neutral amino acid transporter), member 5	Plasma membrane		Cell Membrane		72.8214	63.6183
5865	9606	RAB3B	RAB3B, member RAS oncogene family	Plasma membrane	GOLGI	Cell Membrane		70.7762	39.3836
10972	9606	TMED10	transmembrane p24 trafficking protein 10		BOTH	Cell Membrane		70.3413	48.9793
10952	9606	SEC61B	Sec61 translocon beta subunit		ENDORETICULUM			67.8191	82.6727
5905	9606	RANGAP1	Ran GTPase activating protein 1					67.6486	61.0847
801	9606	CALM1	calmodulin 1 (phosphorylase kinase, delta)					67.0351	57.9687
805	9606	CALM2	calmodulin 2 (phosphorylase kinase, delta)					64.7235	55.9697
10694	9606	CCT8	chaperonin containing TCP1, subunit 8 (theta)					64.4655	55.6803
79135	9606	APOO	apolipoprotein O	Lipid transport			SECRETED	64.4007	37.8233
81855	9606	SFXN3	sideroflexin 3	serine transporter				64.0922	33.5597
81876	9606	RAB1B	RAB1B, member RAS oncogene family		GOLGI			63.4392	126.802
8766	9606	RAB11A	RAB11A, member RAS oncogene family	Plasma membrane	GOLGI	Cell Membrane		59.388	52.1902
7203	9606	CCT3	chaperonin containing TCP1, subunit 3 (gamma)	Plasma membrane				58.5738	54.2808
5903	9606	RANBP2	RAN binding protein 2					56.8933	50.793
6277	9606	S100A6	S100 calcium binding protein A6	Plasma membrane		Cell Membrane		54.4317	74.0652
9230	9606	RAB11B	RAB11B, member RAS oncogene family	Plasma membrane				54.0549	49.9593
51762	9606	RAB8B	RAB8B, member RAS oncogene family	Plasma membrane		Cell Membrane		53.4778	140.511
23	9606	ABCF1	ATP-binding cassette, sub-family F (GCN20), member 1					53.0922	42.385
139322	9606	APOOL	apolipoprotein O-like	Lipid transport				52.7986	38.926
6282	9606	S100A11	S100 calcium binding protein A11					51.7918	43.583
222068	9606	TMED4	transmembrane p24 trafficking protein 4		BOTH			51.5412	34.4715
10574	9606	CCT7	chaperonin containing TCP1, subunit 7 (eta)					51.2823	38.2175
6284	9606	S100A13	S100 calcium binding protein A13				SECRETED	50.4652	51.9829
51010	9606	EXOSC3	exosome component 3					49.2541	37.355
377	9606	ARF3	ADP-ribosylation factor 3		GOLGI			48.7354	66.05
6396	9606	SEC13	SEC13 homolog, nuclear pore and COPII coat complex component					47.958	40.5128
54732	9606	TMED9	transmembrane p24 trafficking protein 9		BOTH			47.1774	38.1829
10575	9606	CCT4	chaperonin containing TCP1, subunit 4 (delta)					45.8064	28.2407
4928	9606	NUP98	nucleoporin 98kDa					45.4259	37.6944
10482	9606	NXF1	nuclear RNA export factor 1					45.1998	37.1241
3835	9606	KIF22	kinesin family member 22					43.7843	30.0322
8604	9606	SLC25A12	solute carrier family 25 (aspartate/glutamate carrier), member 12					43.0196	25.7602
79228	9606	THOC6	THO complex 6					42.6217	35.8312
6558	9606	SLC12A2	solute carrier family 12 (sodium/potassium/chloride transporter), member 2	Plasma membrane				42.2696	40.6683
10576	9606	CCT2	chaperonin containing TCP1, subunit 2 (beta)					42.1335	39.4589
9984	9606	THOC1	THO complex 1					41.3524	39.1729
6513	9606	SLC2A1	solute carrier family 2 (facilitated glucose transporter), member 1	Plasma membrane		Cell Membrane		40.657	34.4314
10651	9606	MTX2	metaxin 2					38.3358	25.0701
100287932	9606	TIMM23	translocase of inner mitochondrial membrane 23 homolog (yeast)					38.0344	19.2015
10960	9606	LMAN2	lectin, mannose-binding 2		GOLGI			36.9533	24.3852
22948	9606	CCT5	chaperonin containing TCP1, subunit 5 (epsilon)					36.6988	34.2468
6566	9606	SLC16A1	solute carrier family 16 (monocarboxylate transporter), member 1	Plasma membrane		Cell Membrane		36.2019	24.8755
1213	9606	CLTC	clathrin, heavy chain (Hc)	Plasma membrane				35.7055	23.3171
6059	9606	ABCE1	ATP-binding cassette, sub-family E (OABP), member 1					34.0967	21.6054
4927	9606	NUP88	nucleoporin 88kDa					33.149	31.747
10845	9606	CLPX	caseinolytic mitochondrial matrix peptidase chaperone subunit					32.1876	28.4138
118460	9606	EXOSC6	exosome component 6					31.6805	31.4247
5825	9606	ABCD3	ATP-binding cassette, sub-family D (ALD), member 3					30.4595	24.006
653489	9606	RGPD3	RANBP2-like and GRIP domain containing 3					30.2983	27.5994
80145	9606	THOC7	THO complex 7					30.214	25.6784
3839	9606	KPNA3	karyopherin alpha 3 (importin alpha 4)					29.0862	14.7478
10067	9606	SCAMP3	secretory carrier membrane protein 3		GOLGI			28.6566	18.5603
23480	9606	SEC61G	Sec61 translocon gamma subunit					28.4289	62.1142
2108	9606	ETFA	electron-transfer-flavoprotein, alpha polypeptide					28.4171	22.9447
51013	9606	EXOSC1	exosome component 1					27.4434	25.3506
11231	9606	SEC63	SEC63 homolog, protein translocation regulator		ENDORETICULUM			27.3706	18.985
140735	9606	DYNLL2	dynein, light chain, LC8-type 2	Plasma membrane				25.9471	51.4182
8192	9606	CLPP	caseinolytic mitochondrial matrix peptidase proteolytic subunit					25.8416	22.6719
23633	9606	KPNA6	karyopherin alpha 6 (importin alpha 7)					25.7746	25.9357
3842	9606	TNPO1	transportin 1					25.6035	20.5354
813	9606	CALU	calumenin		BOTH		SECRETED	25.5686	17.5861
2109	9606	ETFB	electron-transfer-flavoprotein, beta polypeptide					24.3228	23.3366
378	9606	ARF4	ADP-ribosylation factor 4		GOLGI			23.6586	35.3129
6515	9606	SLC2A3	solute carrier family 2 (facilitated glucose transporter), member 3	Plasma membrane				23.593	12.9065
8563	9606	THOC5	THO complex 5					23.4515	22.0728
817	9606	CAMK2D	calcium/calmodulin-dependent protein kinase II delta			Cell Membrane		22.9663	13.8308
727851	9606	RGPD8	RANBP2-like and GRIP domain containing 8					22.6811	1.54088
6813	9606	STXBP2	syntaxin binding protein 2	Plasma membrane				22.4721	12.2074
11001	9606	SLC27A2	solute carrier family 27 (fatty acid transporter), member 2		ENDORETICULUM			21.3727	19.4577
5243	9606	ABCB1	ATP-binding cassette, sub-family B (MDR/TAP), member 1			Cell Membrane		21.0306	16.6783
54512	9606	EXOSC4	exosome component 4					20.9586	18.3253
23478	9606	SEC11A	SEC11 homolog A, signal peptidase complex subunit					20.9368	14.7544
84522	9606	JAGN1	jagunal homolog 1		ENDORETICULUM			20.5015	16.8197
3836	9606	KPNA1	karyopherin alpha 1 (importin alpha 5)					20.2848	20.1631
10204	9606	NUTF2	nuclear transport factor 2					20.1685	16.6364
9368	9606	SLC9A3R1	solute carrier family 9, subfamily A (NHE3, cation proton antiporter 3), member 3 regulator 1	Plasma membrane		Cell Membrane		19.3522	19.9532
6810	9606	STX4	syntaxin 4	Plasma membrane		Cell Membrane		19.1717	25.5976
51014	9606	TMED7	transmembrane p24 trafficking protein 7		BOTH			19.1495	13.6823
84061	9606	MAGT1	magnesium transporter 1		ENDORETICULUM	Cell Membrane		18.9359	9.58868
1211	9606	CLTA	clathrin, light chain A	Plasma membrane				18.8919	23.7606
3069	9606	HDLBP	high density lipoprotein binding protein					18.8697	17.4707
6509	9606	SLC1A4	solute carrier family 1 (glutamate/neutral amino acid transporter), member 4	Plasma membrane				18.776	11.4867
3843	9606	IPO5	importin 5					18.4106	15.7605
1528	9606	CYB5A	cytochrome b5 type A (microsomal)					18.3344	24.1365
11340	9606	EXOSC8	exosome component 8					18.2451	20.0038
8417	9606	STX7	syntaxin 7	Golgi vesicle transport				18.0162	15.0538
3840	9606	KPNA4	karyopherin alpha 4 (importin alpha 3)					17.9116	11.5453
5872	9606	RAB13	RAB13, member RAS oncogene family	Plasma membrane	GOLGI	Cell Membrane		17.8131	16.891
706	9606	TSPO	translocator protein (18kDa)	Sterol transporter	ENDORETICULUM			17.4273	18.5748
10166	9606	SLC25A15	solute carrier family 25 (mitochondrial carrier; ornithine transporter) member 15					17.2679	6.01103
10959	9606	TMED2	transmembrane p24 trafficking protein 2		BOTH			17.0195	10.4621
3301	9606	DNAJA1	DnaJ (Hsp40) homolog, subfamily A, member 1					16.627	15.7045
57187	9606	THOC2	THO complex 2					16.4077	15.3943
5954	9606	RCN1	reticulocalbin 1, EF-hand calcium binding domain	Ca binding	ENDORETICULUM			16.0993	16.5594
29927	9606	SEC61A1	Sec61 translocon alpha 1 subunit		ENDORETICULUM			15.8763	17.7558
8775	9606	NAPA	N-ethylmaleimide-sensitive factor attachment protein, alpha	intracellular protein transport				15.8728	14.9797
10493	9606	VAT1	vesicle amine transport 1					15.5035	11.0634
57111	9606	RAB25	RAB25, member RAS oncogene family	Plasma membrane		Cell Membrane		15.2575	13.0569
10257	9606	ABCC4	ATP-binding cassette, sub-family C (CFTR/MRP), member 4	Plasma membrane				15.1269	8.77994
213	9606	ALB	albumin		BOTH		SECRETED	14.7398	20.1561
51699	9606	VPS29	VPS29 retromer complex component					14.7061	11.2295
2653	9606	GCSH	glycine cleavage system protein H (aminomethyl carrier)					14.5068	11.2949
23404	9606	EXOSC2	exosome component 2					14.317	3.43758
90459	9606	ERI1	exoribonuclease 1					13.661	8.32918
25932	9606	CLIC4	chloride intracellular channel 4	Plasma membrane		Cell Membrane		13.6372	13.2497
9559	9606	VPS26A	VPS26 retromer complex component A					13.6126	6.13596
9522	9606	SCAMP1	secretory carrier membrane protein 1		GOLGI			13.3882	17.2268
118980	9606	SFXN2	sideroflexin 2	serine transporter				12.4274	7.85468
8140	9606	SLC7A5	solute carrier family 7 (amino acid transporter light chain, L system), member 5	Plasma membrane		Cell Membrane		12.4189	10.8998
51510	9606	CHMP5	charged multivesicular body protein 5					12.2048	10.4485
79643	9606	CHMP6	charged multivesicular body protein 6					12.1835	7.53828
23673	9606	STX12	syntaxin 12	Golgi vesicle transport				12.1507	9.98357
84220	9606	RGPD5	RANBP2-like and GRIP domain containing 5					11.7149	10.2505
9550	9606	ATP6V1G1	ATPase, H+ transporting, lysosomal 13kDa, V1 subunit G1	Plasma membrane				11.6469	9.58822
729540	9606	RGPD6	RANBP2-like and GRIP domain containing 6					11.5692	10.1231
258010	9606	SVIP	small VCP/p97-interacting protein	retrograde protein transport		Cell Membrane		11.5184	14.458
8673	9606	VAMP8	vesicle-associated membrane protein 8	Plasma membrane				11.5042	9.83097
55737	9606	VPS35	VPS35 retromer complex component					11.2503	8.84755
347734	9606	SLC35B2	solute carrier family 35 (adenosine 3'-phospho 5'-phosphosulfate transporter), member B2		GOLGI			10.7355	13.285
151188	9606	ARL6IP6	ADP-ribosylation factor-like 6 interacting protein 6					10.6108	15.5849
114882	9606	OSBPL8	oxysterol binding protein-like 8	lipid transport				10.4521	6.78673
113178	9606	SCAMP4	secretory carrier membrane protein 4		GOLGI			10.4315	13.0401
5869	9606	RAB5B	RAB5B, member RAS oncogene family	Plasma membrane		Cell Membrane		10.3618	5.87789
9798	9606	IST1	increased sodium tolerance 1 homolog (yeast)	endosome				10.1479	11.1317
8724	9606	SNX3	sorting nexin 3	late endosome to Golgi transport				10.1282	5.52064
51715	9606	RAB23	RAB23, member RAS oncogene family	Plasma membrane		Cell Membrane		10.032	12.403
29985	9606	SLC39A3	solute carrier family 39 (zinc transporter), member 3	Plasma membrane				9.86917	16.9777
9144	9606	SYNGR2	synaptogyrin 2	role in regulated exocytosis				9.84943	7.58672
23016	9606	EXOSC7	exosome component 7					9.83155	11.4598
5955	9606	RCN2	reticulocalbin 2, EF-hand calcium binding domain	Ca binding	ENDORETICULUM			9.73099	7.14084
57130	9606	ATP13A1	ATPase type 13A1	Endoplasmic reticulum translocase				9.68564	7.47104
381	9606	ARF5	ADP-ribosylation factor 5	Plasma membrane	GOLGI			9.46989	15.4226
526	9606	ATP6V1B2	ATPase, H+ transporting, lysosomal 56/58kDa, V1 subunit B2	Plasma membrane				9.421	10.2839
80223	9606	RAB11FIP1	RAB11 family interacting protein 1 (class I)					9.40826	10.8058
345778	9606	MTX3	metaxin 3					9.36511	10.1475
7220	9606	TRPC1	transient receptor potential cation channel, subfamily C, member 1	Plasma membrane				9.15686	0.772011
148867	9606	SLC30A7	solute carrier family 30 (zinc transporter), member 7		GOLGI			9.14841	5.52535
3799	9606	KIF5B	kinesin family member 5B					9.04313	10.2492
9493	9606	KIF23	kinesin family member 23					9.0327	6.17892
23456	9606	ABCB10	ATP-binding cassette, sub-family B (MDR/TAP), member 10					9.02955	5.29725
128866	9606	CHMP4B	charged multivesicular body protein 4B					8.99495	8.51285
382	9606	ARF6	ADP-ribosylation factor 6	Plasma membrane	GOLGI	Cell Membrane		8.92002	7.30116
163	9606	AP2B1	adaptor-related protein complex 2, beta 1 subunit	Plasma membrane		Cell Membrane		8.90383	7.07444
10550	9606	ARL6IP5	ADP-ribosylation factor-like 6 interacting protein 5					8.90041	6.26276
51329	9606	ARL6IP4	ADP-ribosylation factor-like 6 interacting protein 4					8.8952	9.04333
3833	9606	KIFC1	kinesin family member C1					8.78616	9.86381
1314	9606	COPA	coatomer protein complex, subunit alpha				SECRETED	8.75772	8.06088
4363	9606	ABCC1	ATP-binding cassette, sub-family C (CFTR/MRP), member 1	Plasma membrane		Cell Membrane		8.65346	5.80523
50999	9606	TMED5	transmembrane p24 trafficking protein 5		BOTH			8.64011	10.9033
5868	9606	RAB5A	RAB5A, member RAS oncogene family	Plasma membrane		Cell Membrane		8.57088	2.56456
56681	9606	SAR1A	secretion associated, Ras related GTPase 1A		ENDORETICULUM			8.5576	3.97954
400966	9606	RGPD1	RANBP2-like and GRIP domain containing 1					8.52406	8.56272
6809	9606	STX3	syntaxin 3	Plasma membrane				8.50995	5.43762
818	9606	CAMK2G	calcium/calmodulin-dependent protein kinase II gamma					8.49395	3.36131
7514	9606	XPO1	exportin 1					8.41428	5.74014
55968	9606	NSFL1C	NSFL1 (p97) cofactor (p47)	vesicle transport				8.37264	10.1242
729857	9606	RGPD2	RANBP2-like and GRIP domain containing 2					8.21548	8.25274
5007	9606	OSBP	oxysterol binding protein	Lipid traffic	GOLGI			8.1548	6.5166
2495	9606	FTH1	ferritin, heavy polypeptide 1					8.00425	5.94555
10483	9606	SEC23B	Sec23 homolog B, COPII coat complex component		ENDORETICULUM			7.99906	7.88711
84321	9606	THOC3	THO complex 3					7.98409	11.0845
22	9606	ABCB7	ATP-binding cassette, sub-family B (MDR/TAP), member 7					7.94006	4.96864
119559	9606	SFXN4	sideroflexin 4	serine transporter				7.81686	4.13722
6814	9606	STXBP3	syntaxin binding protein 3	Plasma membrane		Cell Membrane		7.76523	6.55866
23344	9606	ESYT1	extended synaptotagmin-like protein 1	Lipid transport	ENDORETICULUM	Cell Membrane		7.69529	5.34715
10527	9606	IPO7	importin 7					7.53489	8.13445
60386	9606	SLC25A19	solute carrier family 25 (mitochondrial thiamine pyrophosphate carrier), member 19					7.29993	4.04789
1174	9606	AP1S1	adaptor-related protein complex 1, sigma 1 subunit		GOLGI			7.24028	4.4229
27243	9606	CHMP2A	charged multivesicular body protein 2A					7.22243	4.42696
7779	9606	SLC30A1	solute carrier family 30 (zinc transporter), member 1	Plasma membrane	BOTH	Cell Membrane		7.18069	3.77021
6944	9606	VPS72	vacuolar protein sorting 72 homolog (S. cerevisiae)					7.13117	15.3881
6890	9606	TAP1	transporter 1, ATP-binding cassette, sub-family B (MDR/TAP)	Plasma membrane	ENDORETICULUM			7.01902	4.1614
9367	9606	RAB9A	RAB9A, member RAS oncogene family	Plasma membrane		Cell Membrane		6.98571	5.74101
10112	9606	KIF20A	kinesin family member 20A		GOLGI			6.98495	7.97443
55341	9606	LSG1	large 60S subunit nuclear export GTPase 1		ENDORETICULUM			6.78188	4.88289
51429	9606	SNX9	sorting nexin 9	late endosome to Golgi transport		Cell Membrane		6.77555	6.91692
27133	9606	KCNH5	potassium channel, voltage gated eag related subfamily H, member 5					6.69389	0.195619
9632	9606	SEC24C	SEC24 homolog C, COPII coat complex component					6.65092	7.01038
7922	9606	SLC39A7	solute carrier family 39 (zinc transporter), member 7		BOTH			6.62669	7.8653
9482	9606	STX8	syntaxin 8	Golgi vesicle transport	ENDORETICULUM			6.43633	4.01648
10791	9606	VAMP5	vesicle-associated membrane protein 5	Plasma membrane		Cell Membrane		6.40378	12.2305
523	9606	ATP6V1A	ATPase, H+ transporting, lysosomal 70kDa, V1 subunit A	Plasma membrane				6.34673	7.13918
5824	9606	PEX19	peroxisomal biogenesis factor 19	chaperone				6.28988	3.98739
11018	9606	TMED1	transmembrane p24 trafficking protein 1	Plasma membrane	BOTH	Cell Membrane		6.2689	5.46636
8774	9606	NAPG	N-ethylmaleimide-sensitive factor attachment protein, gamma	intracellular protein transport				6.2289	5.257
55972	9606	SLC25A40	solute carrier family 25, member 40					6.17684	2.78359
3241	9606	HPCAL1	hippocalcin-like 1					6.15414	2.52679
128240	9606	APOA1BP	apolipoprotein A-I binding protein	Lipid transport			SECRETED	6.00197	4.52269
80273	9606	GRPEL1	GrpE-like 1, mitochondrial (E. coli)	mitochnodria organization				5.99751	7.36289
8615	9606	USO1	USO1 vesicle transport factor		BOTH			5.98078	4.83952
5867	9606	RAB4A	RAB4A, member RAS oncogene family	Plasma membrane				5.89234	95.4663
23420	9606	NOMO1	NODAL modulator 1	protein transport into the ER				5.77831	4.19207
23593	9606	HEBP2	heme binding protein 2					5.66423	3.52137
7411	9606	VBP1	von Hippel-Lindau binding protein 1	involved in transporting nascent polypeptides				5.65812	2.5935
3796	9606	KIF2A	kinesin heavy chain member 2A					5.6579	8.13813
10061	9606	ABCF2	ATP-binding cassette, sub-family F (GCN20), member 2					5.45152	5.67013
2235	9606	FECH	ferrochelatase					5.44842	5.12591
788	9606	SLC25A20	solute carrier family 25 (carnitine/acylcarnitine translocase), member 20					5.37851	3.33431
11004	9606	KIF2C	kinesin family member 2C					5.24309	5.60995
56915	9606	EXOSC5	exosome component 5					5.17073	3.09226
9585	9606	KIF20B	kinesin family member 20B					5.15901	4.10198
51534	9606	VTA1	vesicle (multivesicular body) trafficking 1					5.15767	5.21951
23011	9606	RAB21	RAB21, member RAS oncogene family					5.11226	2.18074
439	9606	ASNA1	arsA arsenite transporter, ATP-binding, homolog 1 (bacterial)					5.08517	3.43794
130535	9606	KCTD18	potassium channel tetramerization domain containing 18					5.03246	7.36763
55014	9606	STX17	syntaxin 17	Golgi vesicle transport				4.92842	2.72989
10066	9606	SCAMP2	secretory carrier membrane protein 2		GOLGI			4.78656	2.96459
55207	9606	ARL8B	ADP-ribosylation factor-like 8B					4.63251	2.92592
529	9606	ATP6V1E1	ATPase, H+ transporting, lysosomal 31kDa, V1 subunit E1					4.58257	3.5118
1315	9606	COPB1	coatomer protein complex, subunit beta 1		GOLGI	Cell Membrane		4.52419	3.46252
9805	9606	SCRN1	secernin 1	exocytosis				4.45598	3.89159
8411	9606	EEA1	early endosome antigen 1					4.44912	3.96175
10484	9606	SEC23A	Sec23 homolog A, COPII coat complex component					4.44778	1.24984
27032	9606	ATP2C1	ATPase, Ca++ transporting, type 2C, member 1		GOLGI			4.31411	2.21852
54407	9606	SLC38A2	solute carrier family 38, member 2	Plasma membrane		Cell Membrane		4.29096	5.79232
90701	9606	SEC11C	SEC11 homolog C, signal peptidase complex subunit					4.27631	1.43546
8987	9606	STBD1	starch binding domain 1	transport of glycogen to lysosomes	ENDORETICULUM			4.24915	3.66831
475	9606	ATOX1	antioxidant 1 copper chaperone					4.24659	1.73807
23256	9606	SCFD1	sec1 family domain containing 1	Plasma membrane				4.23635	3.20684
55184	9606	DZANK1	double zinc ribbon and ankyrin repeat domains 1					4.21742	3.15332
146909	9606	KIF18B	kinesin family member 18B					4.19868	4.42069
3831	9606	KLC1	kinesin light chain 1					4.18377	4.01446
27131	9606	SNX5	sorting nexin 5	late endosome to Golgi transport		Cell Membrane		4.13339	4.30924
537	9606	ATP6AP1	ATPase, H+ transporting, lysosomal accessory protein 1					3.9938	0.657614
285282	9606	RABL3	RAB, member of RAS oncogene family-like 3					3.98627	6.05642
8677	9606	STX10	syntaxin 10	Golgi vesicle transport				3.92507	3.63734
23423	9606	TMED3	transmembrane p24 trafficking protein 3		BOTH			3.84858	3.04808
1212	9606	CLTB	clathrin, light chain B					3.81654	8.6593
51128	9606	SAR1B	secretion associated, Ras related GTPase 1B		ENDORETICULUM			3.78501	4.5785
51160	9606	VPS28	vacuolar protein sorting 28 homolog (S. cerevisiae)	Plasma membrane		Cell Membrane		3.77933	6.27988
1595	9606	CYP51A1	cytochrome P450, family 51, subfamily A, polypeptide 1		ENDORETICULUM			3.76409	3.38603
23534	9606	TNPO3	transportin 3					3.76333	1.88747
10228	9606	STX6	syntaxin 6	Golgi vesicle transport	GOLGI			3.74283	2.00267
50865	9606	HEBP1	heme binding protein 1					3.74011	2.79429
84932	9606	RAB2B	RAB2B, member RAS oncogene family	Plasma membrane		Cell Membrane		3.64813	3.01755
65109	9606	UPF3B	UPF3 regulator of nonsense transcripts homolog B (yeast)	mRNA nuclear export				3.60427	1.89677
64837	9606	KLC2	kinesin light chain 2					3.54498	2.53045
9497	9606	SLC4A7	solute carrier family 4, sodium bicarbonate cotransporter, member 7	Plasma membrane		Cell Membrane		3.52055	1.75141
490	9606	ATP2B1	ATPase, Ca++ transporting, plasma membrane 1	Plasma membrane		Cell Membrane		3.51539	2.7171
2030	9606	SLC29A1	solute carrier family 29 (equilibrative nucleoside transporter), member 1	Plasma membrane		Cell Membrane		3.49975	3.19571
7355	9606	SLC35A2	solute carrier family 35 (UDP-galactose transporter), member A2		BOTH			3.46331	2.71121
54733	9606	SLC35F2	solute carrier family 35, member F2					3.3945	2.48923
283820	9606	NOMO2	NODAL modulator 2	protein transport into the ER				3.36333	2.36982
160	9606	AP2A1	adaptor-related protein complex 2, alpha 1 subunit	Plasma membrane		Cell Membrane		3.33683	3.43201
57132	9606	CHMP1B	charged multivesicular body protein 1B					3.31868	3.21547
127829	9606	ARL8A	ADP-ribosylation factor-like 8A					3.29267	1.20636
55726	9606	ASUN	asunder spermatogenesis regulator					3.24069	3.08565
57181	9606	SLC39A10	solute carrier family 39 (zinc transporter), member 10					3.20698	2.48813
10490	9606	VTI1B	vesicle transport through interaction with t-SNAREs 1B		GOLGI			3.15047	2.29653
8934	9606	RAB29	RAB29, member RAS oncogene family	Plasma membrane	GOLGI	Cell Membrane		3.11879	2.11413
10999	9606	SLC27A4	solute carrier family 27 (fatty acid transporter), member 4	Plasma membrane				3.10636	1.98235
29082	9606	CHMP4A	charged multivesicular body protein 4A					3.06972	3.09647
403	9606	ARL3	ADP-ribosylation factor-like 3		GOLGI	Cell Membrane		3.04854	3.6008
535	9606	ATP6V0A1	ATPase, H+ transporting, lysosomal V0 subunit a1	Plasma membrane	GOLGI			3.03209	1.72483
10427	9606	SEC24B	SEC24 homolog B, COPII coat complex component					3.02907	1.77919
9882	9606	TBC1D4	TBC1 domain family, member 4	intracellular protein transport				2.92369	2.78041
9114	9606	ATP6V0D1	ATPase, H+ transporting, lysosomal 38kDa, V0 subunit d1					2.92215	4.01063
9057	9606	SLC7A6	solute carrier family 7 (amino acid transporter light chain, y+L system), member 6	Plasma membrane		Cell Membrane		2.82433	5.78676
55647	9606	RAB20	RAB20, member RAS oncogene family		GOLGI			2.81405	1.4645
408050	9606	NOMO3	NODAL modulator 3	protein transport into the ER				2.8109	1.98057
6575	9606	SLC20A2	solute carrier family 20 (phosphate transporter), member 2	Plasma membrane		Cell Membrane		2.76465	1.14431
55684	9606	RABL6	RAB, member RAS oncogene family-like 6					2.76063	2.99296
26000	9606	TBC1D10B	TBC1 domain family, member 10B	intracellular protein transport				2.75757	3.24848
10802	9606	SEC24A	SEC24 homolog A, COPII coat complex component					2.74562	1.97759
1175	9606	AP2S1	adaptor-related protein complex 2, sigma 1 subunit	Plasma membrane		Cell Membrane		2.72055	1.03064
6812	9606	STXBP1	syntaxin binding protein 1	Plasma membrane				2.70946	1.8282
79711	9606	IPO4	importin 4					2.68618	2.41895
51614	9606	ERGIC3	ERGIC and golgi 3		ENDORETICULUM			2.59238	1.94914
51068	9606	NMD3	NMD3 ribosome export adaptor					2.53751	4.29456
81570	9606	CLPB	ClpB homolog, mitochondrial AAA ATPase chaperonin					2.5081	1.55614
4925	9606	NUCB2	nucleobindin 2	Plasma membrane	BOTH		SECRETED	2.49621	1.61904
10456	9606	HAX1	HCLS1 associated protein X-1	endocytosis	ENDORETICULUM			2.49578	1.35273
162	9606	AP1B1	adaptor-related protein complex 1, beta 1 subunit		GOLGI			2.48623	2.60916
2110	9606	ETFDH	electron-transferring-flavoprotein dehydrogenase					2.47927	2.13393
58533	9606	SNX6	sorting nexin 6	late endosome to Golgi transport				2.47332	1.46346
9919	9606	SEC16A	SEC16 homolog A, endoplasmic reticulum export factor		BOTH			2.42599	2.70035
4057	9606	LTF	lactotransferrin				SECRETED	2.41707	0.535446
1207	9606	CLNS1A	chloride channel, nucleotide-sensitive, 1A	Plasma membrane				2.39078	9.83449
51143	9606	DYNC1LI1	dynein, cytoplasmic 1, light intermediate chain 1	Plasma membrane				2.36762	2.51147
10043	9606	TOM1	target of myb1 membrane trafficking protein					2.3524	0.51769
6891	9606	TAP2	transporter 2, ATP-binding cassette, sub-family B (MDR/TAP)	Plasma membrane	ENDORETICULUM			2.3061	2.18993
5002	9606	SLC22A18	solute carrier family 22, member 18	Plasma membrane		Cell Membrane		2.30028	2.21195
57488	9606	ESYT2	extended synaptotagmin-like protein 2	Plasma membrane		Cell Membrane		2.29045	2.10797
57465	9606	TBC1D24	TBC1 domain family, member 24	intracellular protein transport				2.28288	1.99352
10652	9606	YKT6	YKT6 v-SNARE homolog (S. cerevisiae)	endoplasmic reticulum to Golgi transport	BOTH			2.19631	1.9825
81034	9606	SLC25A32	solute carrier family 25 (mitochondrial folate carrier), member 32					2.17203	1.34443
10040	9606	TOM1L1	target of myb1 like 1 membrane trafficking protein					2.1437	1.68746
1173	9606	AP2M1	adaptor-related protein complex 2, mu 1 subunit	Plasma membrane		Cell Membrane		2.08682	2.27691
84364	9606	ARFGAP2	ADP-ribosylation factor GTPase activating protein 2	Plasma membrane	GOLGI			2.04641	1.14911
29934	9606	SNX12	sorting nexin 12	late endosome to Golgi transport				2.03941	3.41656
51808	9606	PHAX	phosphorylated adaptor for RNA export					2.03464	1.74956
8884	9606	SLC5A6	solute carrier family 5 (sodium/multivitamin and iodide cotransporter), member 6	Plasma membrane				2.02902	1.6218
2232	9606	FDXR	ferredoxin reductase					2.01149	1.92971
57380	9606	MRS2	MRS2 magnesium transporter					1.97602	1.32321
27236	9606	ARFIP1	ADP-ribosylation factor interacting protein 1					1.932	2.39001
6801	9606	STRN	striatin, calmodulin binding protein			Cell Membrane		1.90583	1.91396
11311	9606	VPS45	vacuolar protein sorting 45 homolog (S. cerevisiae)		GOLGI			1.89863	0.849217
64786	9606	TBC1D15	TBC1 domain family, member 15	intracellular protein transport				1.88837	1.40655
55317	9606	AP5S1	adaptor-related protein complex 5, sigma 1 subunit					1.87664	2.7214
11267	9606	SNF8	SNF8, ESCRT-II complex subunit	multivesicular body sorting				1.86014	1.36602
10463	9606	SLC30A9	solute carrier family 30 (zinc transporter), member 9		ENDORETICULUM			1.8507	1.55109
9351	9606	SLC9A3R2	solute carrier family 9, subfamily A (NHE3, cation proton antiporter 3), member 3 regulator 2	Plasma membrane		Cell Membrane		1.83968	0.541713
23647	9606	ARFIP2	ADP-ribosylation factor interacting protein 2	Plasma membrane				1.82851	0.749715
6548	9606	SLC9A1	solute carrier family 9, subfamily A (NHE1, cation proton antiporter 1), member 1	Plasma membrane	ENDORETICULUM	Cell Membrane		1.81785	2.44627
24137	9606	KIF4A	kinesin family member 4A					1.81612	2.033
26985	9606	AP3M1	adaptor-related protein complex 3, mu 1 subunit		GOLGI			1.7933	0.761455
6541	9606	SLC7A1	solute carrier family 7 (cationic amino acid transporter, y+ system), member 1	Plasma membrane		Cell Membrane		1.78627	2.24731
10282	9606	BET1	Bet1 golgi vesicular membrane trafficking protein					1.78257	2.49091
51606	9606	ATP6V1H	ATPase, H+ transporting, lysosomal 50/57kDa, V1 subunit H	Plasma membrane				1.77797	1.78523
493	9606	ATP2B4	ATPase, Ca++ transporting, plasma membrane 4	Plasma membrane		Cell Membrane		1.73655	0.0625625
23039	9606	XPO7	exportin 7					1.72175	2.60128
55676	9606	SLC30A6	solute carrier family 30 (zinc transporter), member 6		GOLGI			1.71704	2.75812
3267	9606	AGFG1	ArfGAP with FG repeats 1	nuclear transport				1.6925	2.46938
5874	9606	RAB27B	RAB27B, member RAS oncogene family	Plasma membrane	GOLGI			1.68363	0.940683
201475	9606	RAB12	RAB12, member RAS oncogene family					1.64329	65.7802
1317	9606	SLC31A1	solute carrier family 31 (copper transporter), member 1	Plasma membrane		Cell Membrane		1.61806	0.513437
92714	9606	ARRDC1	arrestin domain containing 1	Extracellular transport				1.57957	4.60192
9525	9606	VPS4B	vacuolar protein sorting 4 homolog B (S. cerevisiae)					1.56791	1.36354
201294	9606	UNC13D	unc-13 homolog D (C. elegans)					1.56009	0.179547
9197	9606	SLC33A1	solute carrier family 33 (acetyl-CoA transporter), member 1					1.54748	1.72846
10227	9606	MFSD10	major facilitator superfamily domain containing 10	organic anion transport				1.54125	1.36206
1535	9606	CYBA	cytochrome b-245, alpha polypeptide		GOLGI	Cell Membrane		1.51256	1.30301
1080	9606	CFTR	cystic fibrosis transmembrane conductance regulator (ATP-binding cassette sub-family C, member 7)			Cell Membrane		1.51133	1.96479
10139	9606	ARFRP1	ADP-ribosylation factor related protein 1		GOLGI			1.50505	0.675612
55898	9606	UNC45A	unc-45 myosin chaperone A		GOLGI			1.49481	1.45418
8498	9606	RANBP3	RAN binding protein 3					1.48698	2.02939
8943	9606	AP3D1	adaptor-related protein complex 3, delta 1 subunit		GOLGI			1.48338	1.02646
8546	9606	AP3B1	adaptor-related protein complex 3, beta 1 subunit		GOLGI			1.47606	1.38519
89953	9606	KLC4	kinesin light chain 4					1.46372	0.0275792
6573	9606	SLC19A1	solute carrier family 19 (folate transporter), member 1	Plasma membrane				1.431	0.702631
25978	9606	CHMP2B	charged multivesicular body protein 2B					1.40127	2.43284
8675	9606	STX16	syntaxin 16	Golgi vesicle transport	GOLGI			1.38063	0.472445
4924	9606	NUCB1	nucleobindin 1	Ca binding				1.36906	1.99741
124565	9606	SLC38A10	solute carrier family 38, member 10		GOLGI			1.35942	1.702
54842	9606	MFSD6	major facilitator superfamily domain containing 6	organic anion transport				1.35435	1.24256
23167	9606	EFR3A	EFR3 homolog A	Plasma membrane		Cell Membrane		1.33968	1.40813
528	9606	ATP6V1C1	ATPase, H+ transporting, lysosomal 42kDa, V1 subunit C1	Plasma membrane				1.33926	0.323805
54795	9606	TRPM4	transient receptor potential cation channel, subfamily M, member 4	Plasma membrane	BOTH	Cell Membrane		1.33217	2.3873
51382	9606	ATP6V1D	ATPase, H+ transporting, lysosomal 34kDa, V1 subunit D					1.32715	1.57501
81671	9606	VMP1	vacuole membrane protein 1		ENDORETICULUM	Cell Membrane		1.32436	0.874748
23204	9606	ARL6IP1	ADP-ribosylation factor-like 6 interacting protein 1					1.31978	0.530454
57403	9606	RAB22A	RAB22A, member RAS oncogene family	Plasma membrane		Cell Membrane		1.29922	1.43039
81609	9606	SNX27	sorting nexin family member 27	Protein transport				1.28202	1.614
5864	9606	RAB3A	RAB3A, member RAS oncogene family	Plasma membrane		Cell Membrane		1.25805	73.392
23516	9606	SLC39A14	solute carrier family 39 (zinc transporter), member 14	Plasma membrane		Cell Membrane		1.2405	1.38037
123096	9606	SLC25A29	solute carrier family 25 (mitochondrial carnitine/acylcarnitine carrier), member 29					1.22063	0.18444
51399	9606	TRAPPC4	trafficking protein particle complex 4		ENDORETICULUM			1.21613	4.03134
51076	9606	CUTC	cutC copper transporter					1.19767	0.600744
83985	9606	SPNS1	spinster homolog 1 (Drosophila)	lipid transport				1.18857	0.47816
79778	9606	MICALL2	MICAL-like 2	receptor-mediated endocytosis		Cell Membrane		1.16946	0.10641
6522	9606	SLC4A2	solute carrier family 4 (anion exchanger), member 2	Plasma membrane				1.1534	1.40506
117247	9606	SLC16A10	solute carrier family 16 (aromatic amino acid transporter), member 10	Plasma membrane		Cell Membrane		1.15133	0.993274
2395	9606	FXN	frataxin					1.14914	0.408453
25972	9606	UNC50	unc-50 homolog (C. elegans)					1.13693	0.751083
819	9606	CAMLG	calcium modulating ligand		ENDORETICULUM			1.13564	1.01874
25800	9606	SLC39A6	solute carrier family 39 (zinc transporter), member 6	Plasma membrane	ENDORETICULUM	Cell Membrane		1.13413	0.55468
2512	9606	FTL	ferritin, light polypeptide					1.12279	0.825791
54978	9606	SLC35F6	solute carrier family 35, member F6					1.10812	1.44532
84747	9606	UNC119B	unc-119 lipid binding chaperone B					1.09426	0.632958
347732	9606	CATSPER3	cation channel, sperm associated 3	Plasma membrane	ENDORETICULUM	Cell Membrane		1.07829	0.0827798
55705	9606	IPO9	importin 9					1.07819	0.487486
55324	9606	ABCF3	ATP-binding cassette, sub-family F (GCN20), member 3					1.06286	1.14112
25977	9606	NECAP1	NECAP endocytosis associated 1	Plasma membrane		Cell Membrane		1.04877	1.15548
90203	9606	SNX21	sorting nexin family member 21	Protein transport				1.0366	0.0680293
10809	9606	STARD10	StAR-related lipid transfer (START) domain containing 10			Cell Membrane		1.036	0.764957
26984	9606	SEC22A	SEC22 homolog A, vesicle trafficking protein					1.03343	1.63164
9056	9606	SLC7A7	solute carrier family 7 (amino acid transporter light chain, y+L system), member 7	Plasma membrane		Cell Membrane		1.02963	1.36367
9545	9606	RAB3D	RAB3D, member RAS oncogene family	Plasma membrane		Cell Membrane		1.01704	68.3539
91137	9606	SLC25A46	solute carrier family 25, member 46					0.996914	1.73197
55435	9606	AP1AR	adaptor-related protein complex 1 associated regulatory protein		GOLGI			0.980862	0.479345
1176	9606	AP3S1	adaptor-related protein complex 3, sigma 1 subunit		GOLGI			0.974903	4.79825
51652	9606	CHMP3	charged multivesicular body protein 3					0.968925	2.26238
64924	9606	SLC30A5	solute carrier family 30 (zinc transporter), member 5		GOLGI			0.953093	0.96156
23265	9606	EXOC7	exocyst complex component 7	Plasma membrane		Cell Membrane		0.93814	0.745928
57510	9606	XPO5	exportin 5					0.896923	0.792924
26019	9606	UPF2	UPF2 regulator of nonsense transcripts homolog (yeast)	mRNA nuclear export				0.894742	1.52079
57410	9606	SCYL1	SCY1-like, kinase-like 1	Kinase	GOLGI			0.88361	1.69369
64284	9606	RAB17	RAB17, member RAS oncogene family	Plasma membrane		Cell Membrane		0.878916	0.207944
11194	9606	ABCB8	ATP-binding cassette, sub-family B (MDR/TAP), member 8					0.866481	0.499409
402	9606	ARL2	ADP-ribosylation factor-like 2		GOLGI			0.863041	0.925268
10053	9606	AP1M2	adaptor-related protein complex 1, mu 2 subunit					0.860998	1.32124
55850	9606	USE1	unconventional SNARE in the ER 1 homolog (S. cerevisiae)	Vesicle Transport Protein	ENDORETICULUM			0.860731	0.837045
114885	9606	OSBPL11	oxysterol binding protein-like 11	lipid transport	GOLGI			0.853831	0.780443
11159	9606	RABL2A	RAB, member of RAS oncogene family-like 2A	protein transport				0.843299	2.33951
143187	9606	VTI1A	vesicle transport through interaction with t-SNAREs 1A		GOLGI			0.826499	2.06186
9871	9606	SEC24D	SEC24 homolog D, COPII coat complex component					0.819617	0.637313
164	9606	AP1G1	adaptor-related protein complex 1, gamma 1 subunit		GOLGI			0.809096	0.295328
5827	9606	PXMP2	peroxisomal membrane protein 2, 22kDa					0.806918	0.426933
400	9606	ARL1	ADP-ribosylation factor-like 1		GOLGI			0.803389	17.7019
6845	9606	VAMP7	vesicle-associated membrane protein 7	Plasma membrane		Cell Membrane		0.790307	0.443165
79939	9606	SLC35E1	solute carrier family 35, member E1		GOLGI			0.777172	0.464883
286410	9606	ATP11C	ATPase, class VI, type 11C	phospholipid transport	ENDORETICULUM	Cell Membrane		0.765068	0.201387
84826	9606	SFT2D3	SFT2 domain containing 3	protein transport				0.763672	1.54461
5830	9606	PEX5	peroxisomal biogenesis factor 5		GOLGI			0.760601	0.866451
114883	9606	OSBPL9	oxysterol binding protein-like 9	lipid transport	GOLGI			0.73721	0.803296
90410	9606	IFT20	intraflagellar transport 20		GOLGI			0.726828	0.743457
10749	9606	KIF1C	kinesin family member 1C		BOTH			0.71378	0.946882
84313	9606	VPS25	vacuolar protein sorting 25 homolog (S. cerevisiae)					0.70308	0.449489
11196	9606	SEC23IP	SEC23 interacting protein		BOTH			0.698308	1.23304
55788	9606	LMBRD1	LMBR1 domain containing 1	cobalamin transporter				0.685135	0.231742
64801	9606	ARV1	ARV1 homolog, fatty acid homeostasis modulator	Lipid transport	GOLGI			0.684932	0.629684
11158	9606	RABL2B	RAB, member of RAS oncogene family-like 2B					0.675749	1.87468
200894	9606	ARL13B	ADP-ribosylation factor-like 13B			Cell Membrane		0.660028	0.677432
54622	9606	ARL15	ADP-ribosylation factor-like 15					0.65733	1.28138
55707	9606	NECAP2	NECAP endocytosis associated 2	Plasma membrane		Cell Membrane		0.655232	0.0788231
114884	9606	OSBPL10	oxysterol binding protein-like 10	lipid transport	GOLGI			0.654022	0.20276
51124	9606	IER3IP1	immediate early response 3 interacting protein 1	vesicle	BOTH			0.645237	0.149212
8725	9606	URI1	URI1, prefoldin-like chaperone					0.642883	0.0851594
92014	9606	SLC25A51	solute carrier family 25, member 51					0.639558	0.0902008
147407	9606	SLC25A52	solute carrier family 25, member 52					0.639558	0.0902008
8034	9606	SLC25A16	solute carrier family 25 (mitochondrial carrier), member 16					0.638476	0.0977055
9147	9606	NEMF	nuclear export mediator factor					0.633548	0.446215
10237	9606	SLC35B1	solute carrier family 35, member B1					0.622934	0.59798
23545	9606	ATP6V0A2	ATPase, H+ transporting, lysosomal V0 subunit a2	Plasma membrane		Cell Membrane		0.618975	0.539668
161	9606	AP2A2	adaptor-related protein complex 2, alpha 2 subunit	Plasma membrane		Cell Membrane		0.616369	0.375347
9990	9606	SLC12A6	solute carrier family 12 (potassium/chloride transporter), member 6	Plasma membrane		Cell Membrane		0.595188	0.442986
8723	9606	SNX4	sorting nexin 4	late endosome to Golgi transport				0.586141	0.332469
55283	9606	MCOLN3	mucolipin 3	Membrane trafficking				0.584619	0.316906
5828	9606	PEX2	peroxisomal biogenesis factor 2					0.566761	1.01624
26056	9606	RAB11FIP5	RAB11 family interacting protein 5 (class I)		GOLGI			0.558913	0.997927
91782	9606	CHMP7	charged multivesicular body protein 7					0.547253	0.289533
5873	9606	RAB27A	RAB27A, member RAS oncogene family		GOLGI			0.521794	0.779412
479	9606	ATP12A	ATPase, H+/K+ transporting, nongastric, alpha polypeptide	Plasma membrane				0.521307	1.01538
60412	9606	EXOC4	exocyst complex component 4					0.521192	0.29484
142684	9606	RAB40A	RAB40A, member RAS oncogene family	Plasma membrane		Cell Membrane		0.51113	0.238611
282808	9606	RAB40AL	RAB40A, member RAS oncogene family-like	Plasma membrane		Cell Membrane		0.51113	0.238611
23446	9606	SLC44A1	solute carrier family 44 (choline transporter), member 1	Plasma membrane		Cell Membrane		0.498448	0.293819
81622	9606	UNC93B1	unc-93 homolog B1 (C. elegans)		ENDORETICULUM			0.497424	0.94235
11230	9606	PRAF2	PRA1 domain family, member 2	protein transport				0.492733	1.13327
150684	9606	COMMD1	copper metabolism (Murr1) domain containing 1					0.492219	0.28745
27095	9606	TRAPPC3	trafficking protein particle complex 3		BOTH			0.489283	1.54326
347	9606	APOD	apolipoprotein D		ENDORETICULUM		SECRETED	0.488194	0.22031
26953	9606	RANBP6	RAN binding protein 6					0.479218	2.85525
55129	9606	ANO10	anoctamin 10			Cell Membrane		0.477894	0.192066
9973	9606	CCS	copper chaperone for superoxide dismutase					0.47259	0.466908
29886	9606	SNX8	sorting nexin 8	late endosome to Golgi transport				0.472416	0.230734
11000	9606	SLC27A3	solute carrier family 27 (fatty acid transporter), member 3		ENDORETICULUM			0.459433	0.306686
3775	9606	KCNK1	potassium channel, two pore domain subfamily K, member 1					0.458043	0.302725
9747	9606	TCAF1	TRPM8 channel-associated factor 1					0.450471	0.28458
6505	9606	SLC1A1	solute carrier family 1 (neuronal/epithelial high affinity glutamate transporter, system Xag), member 1	Plasma membrane				0.442216	0.139572
25782	9606	RAB3GAP2	RAB3 GTPase activating protein subunit 2 (non-catalytic)					0.439092	0.923204
28965	9606	SLC27A6	solute carrier family 27 (fatty acid transporter), member 6	Plasma membrane		Cell Membrane		0.432204	0.402828
5306	9606	PITPNA	phosphatidylinositol transfer protein, alpha	lipid transport				0.43115	0.267833
22930	9606	RAB3GAP1	RAB3 GTPase activating protein subunit 1 (catalytic)		GOLGI			0.430889	0.686926
53917	9606	RAB24	RAB24, member RAS oncogene family					0.412715	0.833329
128861	9606	BPIFA3	BPI fold containing family A, member 3	Lipid transport			SECRETED	0.408722	0.838036
53373	9606	TPCN1	two pore segment channel 1					0.406566	0.159279
51028	9606	VPS36	vacuolar protein sorting 36 homolog (S. cerevisiae)					0.405396	0.380592
2230	9606	FDX1	ferredoxin 1					0.402309	0.0405942
253512	9606	SLC25A30	solute carrier family 25, member 30					0.399571	0.174313
8714	9606	ABCC3	ATP-binding cassette, sub-family C (CFTR/MRP), member 3	Plasma membrane				0.383407	0.136115
9712	9606	USP6NL	USP6 N-terminal like	receptor trafficking				0.38242	0.342729
23355	9606	VPS8	vacuolar protein sorting 8 homolog (S. cerevisiae)					0.3752	0.228416
10723	9606	SLC12A7	solute carrier family 12 (potassium/chloride transporter), member 7	Plasma membrane		Cell Membrane		0.373508	0.242433
10478	9606	SLC25A17	solute carrier family 25 (mitochondrial carrier; peroxisomal membrane protein, 34kDa), member 17					0.364082	0.710783
22950	9606	SLC4A1AP	solute carrier family 4 (anion exchanger), member 1, adaptor protein					0.363185	0.989361
9779	9606	TBC1D5	TBC1 domain family, member 5	intracellular protein transport	GOLGI			0.361661	0.301977
112936	9606	VPS26B	VPS26 retromer complex component B					0.357257	0.35461
93343	9606	MVB12A	multivesicular body subunit 12A	vesicle transport	GOLGI			0.354606	0.771805
79774	9606	GRTP1	growth hormone regulated TBC protein 1					0.351239	1.13446
6811	9606	STX5	syntaxin 5	Arachidonic acid binding	GOLGI			0.350011	0.178614
10479	9606	SLC9A6	solute carrier family 9, subfamily A (NHE6, cation proton antiporter 6), member 6	Plasma membrane				0.344794	0.759805
9784	9606	SNX17	sorting nexin 17	late endosome to Golgi transport	GOLGI			0.337215	0.513832
8907	9606	AP1M1	adaptor-related protein complex 1, mu 1 subunit					0.334113	0.991698
3841	9606	KPNA5	karyopherin alpha 5 (importin alpha 6)					0.331112	0.265844
26276	9606	VPS33B	vacuolar protein sorting 33 homolog B (yeast)		GOLGI			0.329745	0.302328
5119	9606	CHMP1A	charged multivesicular body protein 1A					0.327364	1.06676
800	9606	CALD1	caldesmon 1	Plasma membrane				0.32323	0.0198311
6717	9606	SRI	sorcin	PM Ca-binding				0.317388	2.36399
54885	9606	TBC1D8B	TBC1 domain family, member 8B (with GRAM domain)	intracellular protein transport				0.317011	0.0209136
6533	9606	SLC6A6	solute carrier family 6 (neurotransmitter transporter), member 6	Plasma membrane		Cell Membrane		0.316492	0.0647045
55738	9606	ARFGAP1	ADP-ribosylation factor GTPase activating protein 1					0.307816	0.456455
3832	9606	KIF11	kinesin family member 11					0.307236	0.855262
10526	9606	IPO8	importin 8					0.307081	0.157752
114879	9606	OSBPL5	oxysterol binding protein-like 5	lipid transport				0.306795	0.0877653
57706	9606	DENND1A	DENN/MADD domain containing 1A	Plasma membrane		Cell Membrane		0.306016	0.00766204
5205	9606	ATP8B1	ATPase, aminophospholipid transporter, class I, type 8B, member 1	Plasma membrane	BOTH	Cell Membrane		0.305366	0.102147
117177	9606	RAB3IP	RAB3A interacting protein					0.302542	0.289276
54442	9606	KCTD5	potassium channel tetramerization domain containing 5					0.301533	0.439046
81930	9606	KIF18A	kinesin family member 18A					0.300697	0.578477
3745	9606	KCNB1	potassium channel, voltage gated Shab related subfamily B, member 1					0.298664	0.356511
27109	9606	ATP5S	ATP synthase, H+ transporting, mitochondrial Fo complex, subunit s (factor B)					0.298454	0.0415429
375035	9606	SFT2D2	SFT2 domain containing 2	protein transport				0.28316	0.0586238
149371	9606	EXOC8	exocyst complex component 8					0.28243	0.554421
215	9606	ABCD1	ATP-binding cassette, sub-family D (ALD), member 1					0.277059	0.180518
3767	9606	KCNJ11	potassium channel, inwardly rectifying subfamily J, member 11	Plasma membrane	ENDORETICULUM			0.276999	0.554588
133308	9606	SLC9B2	solute carrier family 9, subfamily B (NHA2, cation proton antiporter 2), member 2					0.272157	0.311542
23155	9606	CLCC1	chloride channel CLIC-like 1		BOTH			0.267378	0.330557
26031	9606	OSBPL3	oxysterol binding protein-like 3	lipid transport				0.265142	0.76928
23637	9606	RABGAP1	RAB GTPase activating protein 1	protein transport				0.24896	0.416246
23200	9606	ATP11B	ATPase, class VI, type 11B	phospholipid transport	ENDORETICULUM			0.243417	0.217356
80131	9606	LRRC8E	leucine rich repeat containing 8 family, member E	transmembrane transport		Cell Membrane		0.241909	0.520243
29959	9606	NRBP1	nuclear receptor binding protein 1					0.239596	0.283257
30000	9606	TNPO2	transportin 2					0.238164	0.544617
728661	9606	SLC35E2B	solute carrier family 35, member E2B		GOLGI			0.234127	0.147917
54946	9606	SLC41A3	solute carrier family 41, member 3	Plasma membrane		Cell Membrane		0.231577	0.565877
6293	9606	VPS52	vacuolar protein sorting 52 homolog (S. cerevisiae)		GOLGI			0.230433	0.392055
221079	9606	ARL5B	ADP-ribosylation factor-like 5B					0.228731	0.260202
84230	9606	LRRC8C	leucine rich repeat containing 8 family, member C	transmembrane transport		Cell Membrane		0.22777	0.237818
64601	9606	VPS16	vacuolar protein sorting 16 homolog (S. cerevisiae)					0.224579	0.226957
127602	9606	DNAH14	dynein, axonemal, heavy chain 14					0.220296	0.201534
115548	9606	FCHO2	FCH domain only 2	endocytosis				0.211425	0.234026
775	9606	CACNA1C	calcium channel, voltage-dependent, L type, alpha 1C subunit	Plasma membrane		Cell Membrane		0.210113	0.208909
9885	9606	OSBPL2	oxysterol binding protein-like 2	lipid transport				0.206843	0.329562
51761	9606	ATP8A2	ATPase, aminophospholipid transporter, class I, type 8A, member 2		GOLGI	Cell Membrane		0.202666	0.413539
339122	9606	RAB43	RAB43, member RAS oncogene family	Plasma membrane	GOLGI			0.199212	81.3741
115286	9606	SLC25A26	solute carrier family 25 (S-adenosylmethionine carrier), member 26					0.191755	0.121796
51228	9606	GLTP	glycolipid transfer protein					0.188174	0.539972
54832	9606	VPS13C	vacuolar protein sorting 13 homolog C (S. cerevisiae)					0.187058	0.324854
221960	9606	CCZ1B	CCZ1 homolog B, vacuolar protein trafficking and biogenesis associated					0.18398	0.0239527
51622	9606	CCZ1	CCZ1 homolog, vacuolar protein trafficking and biogenesis associated					0.18398	0.0239527
90507	9606	SCRN2	secernin 2	exocytosis				0.18281	0.139618
84229	9606	DRC7	dynein regulatory complex subunit 7					0.175138	0.00830827
20	9606	ABCA2	ATP-binding cassette, sub-family A (ABC1), member 2					0.173719	0.491357
6574	9606	SLC20A1	solute carrier family 20 (phosphate transporter), member 1	Plasma membrane				0.169938	0.063954
54557	9606	SGTB	small glutamine-rich tetratricopeptide repeat (TPR)-containing, beta	molecular co-chaperone				0.16555	0.619671
54536	9606	EXOC6	exocyst complex component 6					0.16335	0.125774
54919	9606	DNAAF5	dynein, axonemal, assembly factor 5					0.156798	0.0508465
2542	9606	SLC37A4	solute carrier family 37 (glucose-6-phosphate transporter), member 4		ENDORETICULUM			0.154813	0.28331
6332	9606	SCN7A	sodium channel, voltage gated, type VII alpha subunit					0.153811	0.17308
23507	9606	LRRC8B	leucine rich repeat containing 8 family, member B	transmembrane transport		Cell Membrane		0.150137	0.0278504
58485	9606	TRAPPC1	trafficking protein particle complex 1		ENDORETICULUM			0.149479	0.539355
55144	9606	LRRC8D	leucine rich repeat containing 8 family, member D	transmembrane transport		Cell Membrane		0.139762	0.405691
23085	9606	ERC1	ELKS/RAB6-interacting/CAST family member 1	vesicle				0.137532	0.543332
54822	9606	TRPM7	transient receptor potential cation channel, subfamily M, member 7	KI				0.134641	0.0311093
27183	9606	VPS4A	vacuolar protein sorting 4 homolog A (S. cerevisiae)					0.13265	0.673471
5866	9606	RAB3IL1	RAB3A interacting protein (rabin3)-like 1					0.13084	0.0591255
79874	9606	RABEP2	rabaptin, RAB GTPase binding effector protein 2					0.129472	0.0814426
23233	9606	EXOC6B	exocyst complex component 6B					0.128536	0.0809968
55605	9606	KIF21A	kinesin family member 21A					0.128488	0.0888013
55681	9606	SCYL2	SCY1-like, kinase-like 2	Kinase	GOLGI			0.126954	0.101718
1181	9606	CLCN2	chloride channel, voltage-sensitive 2					0.126257	0.0512987
174	9606	AFP	alpha-fetoprotein				SECRETED	0.124861	0.0887115
51594	9606	NBAS	neuroblastoma amplified sequence	retrograde transport	ENDORETICULUM			0.124115	0.139874
23443	9606	SLC35A3	solute carrier family 35 (UDP-N-acetylglucosamine (UDP-GlcNAc) transporter), member A3		GOLGI			0.117323	0.627907
23095	9606	KIF1B	kinesin family member 1B					0.117169	0.110616
8501	9606	SLC43A1	solute carrier family 43 (amino acid system L transporter), member 1	Plasma membrane				0.115533	0.223707
9914	9606	ATP2C2	ATPase, Ca++ transporting, type 2C, member 2					0.114456	0.0482948
51133	9606	KCTD3	potassium channel tetramerization domain containing 3					0.113791	0.0617313
487	9606	ATP2A1	ATPase, Ca++ transporting, cardiac muscle, fast twitch 1					0.113016	46.2529
23216	9606	TBC1D1	TBC1 (tre-2/USP6, BUB2, cdc16) domain family, member 1	intracellular protein transport				0.111899	0.040191
21	9606	ABCA3	ATP-binding cassette, sub-family A (ABC1), member 3	Plasma membrane				0.110657	0.032964
8906	9606	AP1G2	adaptor-related protein complex 1, gamma 2 subunit		GOLGI			0.110623	0.395993
9135	9606	RABEP1	rabaptin, RAB GTPase binding effector protein 1					0.107601	0.0296008
8647	9606	ABCB11	ATP-binding cassette, sub-family B (MDR/TAP), member 11	Plasma membrane				0.107449	0.0799012
64089	9606	SNX16	sorting nexin 16	late endosome to Golgi transport				0.107341	0.073994
201627	9606	DENND6A	DENN/MADD domain containing 6A					0.107039	0.0121171
83658	9606	DYNLRB1	dynein, light chain, roadblock-type 1					0.106352	2.16309
10640	9606	EXOC5	exocyst complex component 5					0.106097	0.0728288
84679	9606	SLC9A7	solute carrier family 9, subfamily A (NHE7, cation proton antiporter 7), member 7					0.105227	0.248081
10079	9606	ATP9A	ATPase, class II, type 9A	phospholipid transport				0.104906	0.0709569
22879	9606	MON1B	MON1 secretory trafficking family member B					0.102553	0.0275474
51194	9606	IPO11	importin 11					0.0994222	0.208134
85377	9606	MICALL1	MICAL-like 1	receptor-mediated endocytosis				0.0993737	0.470408
3798	9606	KIF5A	kinesin family member 5A					0.0987333	0.477568
22841	9606	RAB11FIP2	RAB11 family interacting protein 2 (class I)	Plasma membrane		Cell Membrane		0.0974968	0.064221
1121	9606	CHM	choroideremia (Rab escort protein 1)					0.0958525	0.0755569
527	9606	ATP6V0C	ATPase, H+ transporting, lysosomal 16kDa, V0 subunit c					0.0952882	3.0392
3784	9606	KCNQ1	potassium channel, voltage gated KQT-like subfamily Q, member 1		ENDORETICULUM	Cell Membrane		0.0905113	0.0899443
57589	9606	RIC1	RIC1 homolog, RAB6A GEF complex partner 1					0.090413	0.0820486
64328	9606	XPO4	exportin 4					0.0895158	0.0962657
23762	9606	OSBP2	oxysterol binding protein 2	lipid transport				0.086721	0.121007
23230	9606	VPS13A	vacuolar protein sorting 13 homolog A (S. cerevisiae)					0.0854481	0.0197806
10133	9606	OPTN	optineurin	vesicle traffic	GOLGI			0.0849502	0.0375307
23339	9606	VPS39	vacuolar protein sorting 39 homolog (S. cerevisiae)					0.0824635	0.0940517
23303	9606	KIF13B	kinesin family member 13B					0.0807185	0.0235903
55667	9606	DENND4C	DENN/MADD domain containing 4C			Cell Membrane		0.0805939	0.339488
23780	9606	APOL2	apolipoprotein L, 2	Lipid transport				0.08001	0.0345199
256471	9606	MFSD8	major facilitator superfamily domain containing 8	organic anion transport				0.0796541	0.0664556
114789	9606	SLC25A25	solute carrier family 25 (mitochondrial carrier; phosphate carrier), member 25					0.0784409	0.059755
157680	9606	VPS13B	vacuolar protein sorting 13 homolog B (yeast)					0.0746938	0.0433559
5681	9606	PSKH1	protein serine kinase H1		GOLGI	Cell Membrane		0.0726479	0.0641591
79720	9606	VPS37B	vacuolar protein sorting 37 homolog B (S. cerevisiae)					0.0719771	0.242238
80723	9606	SLC35G2	solute carrier family 35, member G2		GOLGI	Cell Membrane		0.0692881	0.52297
285175	9606	UNC80	unc-80 homolog (C. elegans)					0.0691934	0.0459213
23046	9606	KIF21B	kinesin family member 21B					0.0690477	0.282797
56262	9606	LRRC8A	leucine rich repeat containing 8 family, member A	transmembrane transport		Cell Membrane		0.065344	0.289841
55614	9606	KIF16B	kinesin family member 16B					0.0642699	0.30209
51006	9606	SLC35C2	solute carrier family 35 (GDP-fucose transporter), member C2		GOLGI			0.0635908	0.0461921
55763	9606	EXOC1	exocyst complex component 1					0.0622673	0.0376315
257364	9606	SNX33	sorting nexin 33	late endosome to Golgi transport				0.0609759	0.169967
60682	9606	SMAP1	small ArfGAP 1	clathrin-dependent endocytosis		Cell Membrane		0.0590354	0.966482
85439	9606	STON2	stonin 2	clathrin adaptor activity		Cell Membrane		0.0585667	0.0627017
374868	9606	ATP9B	ATPase, class II, type 9B	phospholipid transport				0.0555468	0.190906
83696	9606	TRAPPC9	trafficking protein particle complex 9		ENDORETICULUM			0.0539944	0.0476588
134957	9606	STXBP5	syntaxin binding protein 5 (tomosyn)	Golgi vesicle transport		Cell Membrane		0.0532429	0.0736766
353116	9606	RILPL1	Rab interacting lysosomal protein-like 1	endocytic transport				0.0526513	0.0691553
10260	9606	DENND4A	DENN/MADD domain containing 4A					0.0509871	0.00392691
9371	9606	KIF3B	kinesin family member 3B					0.0502147	0.0360369
23250	9606	ATP11A	ATPase, class VI, type 11A	phospholipid transport	ENDORETICULUM	Cell Membrane		0.0501406	0.0299059
23086	9606	EXPH5	exophilin 5					0.0461911	0.274487
92255	9606	LMBRD2	LMBR1 domain containing 2	cobalamin transporter				0.0438144	0.0243525
57519	9606	STARD9	StAR-related lipid transfer (START) domain containing 9					0.0416343	0.0275455
55823	9606	VPS11	vacuolar protein sorting 11 homolog (S. cerevisiae)					0.0414222	0.136732
23041	9606	MON2	MON2 homolog, regulator of endosome-to-Golgi trafficking					0.0408721	0.00354075
10981	9606	RAB32	RAB32, member RAS oncogene family		ENDORETICULUM			0.0401437	0.0354289
146691	9606	TOM1L2	target of myb1 like 2 membrane trafficking protein					0.0400973	0.158037
7018	9606	TF	transferrin				SECRETED	0.0400885	0.0976431
146754	9606	DNAH2	dynein, axonemal, heavy chain 2					0.0397381	0.0254398
402569	9606	KPNA7	karyopherin alpha 7 (importin alpha 8)					0.0394805	1.34272
26160	9606	IFT172	intraflagellar transport 172					0.0391468	0.00456822
10565	9606	ARFGEF1	ADP-ribosylation factor guanine nucleotide-exchange factor 1 (brefeldin A-inhibited)		GOLGI			0.0373925	0.0379586
55275	9606	VPS53	vacuolar protein sorting 53 homolog (S. cerevisiae)		GOLGI			0.037244	0.0229728
56888	9606	KCMF1	potassium channel modulatory factor 1					0.0365657	0.160548
26503	9606	SLC17A5	solute carrier family 17 (acidic sugar transporter), member 5	Plasma membrane		Cell Membrane		0.0357018	0.30993
776	9606	CACNA1D	calcium channel, voltage-dependent, L type, alpha 1D subunit	Plasma membrane				0.0349492	0.0381943
399512	9606	SLC25A35	solute carrier family 25, member 35					0.0343977	0.267798
126003	9606	TRAPPC5	trafficking protein particle complex 5		ENDORETICULUM			0.0340634	0.199152
124976	9606	SPNS2	spinster homolog 2 (Drosophila)	lipid transport				0.0339978	0.0209099
11276	9606	SYNRG	synergin, gamma	membrane trafficking	GOLGI			0.0329942	0.0405525
1182	9606	CLCN3	chloride channel, voltage-sensitive 3		GOLGI			0.0327286	0.21912
6560	9606	SLC12A4	solute carrier family 12 (potassium/chloride transporter), member 4	Plasma membrane				0.0320084	0.109254
65082	9606	VPS33A	vacuolar protein sorting 33 homolog A (S. cerevisiae)					0.031503	0.0653064
56660	9606	KCNK12	potassium channel, two pore domain subfamily K, member 12					0.031222	0.402164
3787	9606	KCNS1	potassium voltage-gated channel, modifier subfamily S, member 1	Plasma membrane		Cell Membrane		0.0291649	0.660246
28231	9606	SLCO4A1	solute carrier organic anion transporter family, member 4A1	Plasma membrane		Cell Membrane		0.0262297	0.0311167
146923	9606	RUNDC1	RUN domain containing 1	intracellular protein transport				0.0257656	0.315298
22898	9606	DENND3	DENN/MADD domain containing 3					0.0247839	0.0484937
23329	9606	TBC1D30	TBC1 domain family, member 30	intracellular protein transport		Cell Membrane		0.0229685	0.0543707
23061	9606	TBC1D9B	TBC1 domain family, member 9B (with GRAM domain)	intracellular protein transport				0.0221323	0.16377
9909	9606	DENND4B	DENN/MADD domain containing 4B		GOLGI			0.0216264	0.0394769
7224	9606	TRPC5	transient receptor potential cation channel, subfamily C, member 5			Cell Membrane		0.0144319	0.057979
22878	9606	TRAPPC8	trafficking protein particle complex 8					0.0130521	0.0839346
440279	9606	UNC13C	unc-13 homolog C (C. elegans)	Plasma membrane		Cell Membrane		0.0122007	0.0069202
495	9606	ATP4A	ATPase, H+/K+ exchanging, alpha polypeptide	Plasma membrane		Cell Membrane		0.0113217	0.0203327
7225	9606	TRPC6	transient receptor potential cation channel, subfamily C, member 6	Plasma membrane				0.0102727	0.00774413
201625	9606	DNAH12	dynein, axonemal, heavy chain 12					0.0100365	0.130368
10564	9606	ARFGEF2	ADP-ribosylation factor guanine nucleotide-exchange factor 2 (brefeldin A-inhibited)			Cell Membrane		0.00838541	0.00177184
10497	9606	UNC13B	unc-13 homolog B (C. elegans)	Plasma membrane	GOLGI	Cell Membrane		0.00837775	0.611482
90342	9606	FER1L5	fer-1-like family member 5			Cell Membrane		0.0080638	0.021481
9123	9606	SLC16A3	solute carrier family 16 (monocarboxylate transporter), member 3	Plasma membrane		Cell Membrane		0.00764817	0.0892109
374654	9606	KIF7	kinesin family member 7					0.00711361	0.0948847
8701	9606	DNAH11	dynein, axonemal, heavy chain 11					0.005945	0.0503728
23400	9606	ATP13A2	ATPase type 13A2	Endoplasmic reticulum translocase				0.00538926	0.0276077
7222	9606	TRPC3	transient receptor potential cation channel, subfamily C, member 3	Plasma membrane				0.00476613	0.187156
777	9606	CACNA1E	calcium channel, voltage-dependent, R type, alpha 1E subunit	Plasma membrane				0.00329117	0.106085
10717	9606	AP4B1	adaptor-related protein complex 4, beta 1 subunit					0.00310426	0.0181715
23025	9606	UNC13A	unc-13 homolog A (C. elegans)			Cell Membrane		0.00189651	0.0442103
338	9606	APOB	apolipoprotein B	Plasma membrane			SECRETED	0.00186294	0.00401496
1657	9606	DMXL1	Dmx-like 1					0.000866479	0.022517

## Sheet: TS proto-onco Y-kin & pathol 
				Tumor suppressors, proto-oncoproteins and other pathologies
GeneID	TaxonID	GeneSymbol	GeneDescription	Function Category	ER_GOLGI	CellMembrane	SECRETED	iBAQ_MED_47367_CMX1	iBAQ_MED_47368_CMX2
5901	9606	RAN	RAN, member RAS oncogene family					629.752	694.949
30968	9606	STOML2	stomatin (EPB72)-like 2			Cell Membrane		450.572	317.941
387	9606	RHOA	ras homolog family member A	Plasma membrane		Cell Membrane		306.666	113.227
5879	9606	RAC1	ras-related C3 botulinum toxin substrate 1 (rho family, small GTP binding protein Rac1)	Plasma membrane		Cell Membrane		166.133	129.512
7913	9606	DEK	DEK proto-oncogene					152.686	139.892
5908	9606	RAP1B	RAP1B, member of RAS oncogene family	Plasma membrane		Cell Membrane		145.817	106.807
11315	9606	PARK7	parkinson protein 7		ENDORETICULUM	Cell Membrane		129.809	103.369
7178	9606	TPT1	tumor protein, translationally-controlled 1					127.499	121.493
4692	9606	NDN	necdin, melanoma antigen (MAGE) family member					119.09	8.59463
6418	9606	SET	SET nuclear proto-oncogene		ENDORETICULUM			116.375	90.3076
4218	9606	RAB8A	RAB8A, member RAS oncogene family	Plasma membrane		Cell Membrane		101.586	136.453
10286	9606	BCAS2	breast carcinoma amplified sequence 2					90.3416	45.3875
5898	9606	RALA	v-ral simian leukemia viral oncogene homolog A (ras related)	Plasma membrane		Cell Membrane		88.6706	44.1978
5878	9606	RAB5C	RAB5C, member RAS oncogene family	Plasma membrane		Cell Membrane		72.0572	62.6977
55573	9606	CDV3	CDV3 homolog (mouse)					64.6847	100.28
9092	9606	SART1	squamous cell carcinoma antigen recognized by T cells 1		GOLGI			60.3215	58.4462
6767	9606	ST13	suppression of tumorigenicity 13 (colon carcinoma) (Hsp70 interacting protein)					60.1073	60.827
5928	9606	RBBP4	retinoblastoma binding protein 4					57.817	63.8845
5906	9606	RAP1A	RAP1A, member of RAS oncogene family	Plasma membrane		Cell Membrane		55.5313	37.3412
7165	9606	TPD52L2	tumor protein D52-like 2					54.243	47.9721
2197	9606	FAU	Finkel-Biskis-Reilly murine sarcoma virus (FBR-MuSV) ubiquitously expressed					50.5602	66.1591
4070	9606	TACSTD2	tumor-associated calcium signal transducer 2					45.2783	32.591
10169	9606	SERF2	small EDRK-rich factor 2	amyloid protein aggregation				45.1177	12.8103
5931	9606	RBBP7	retinoblastoma binding protein 7					43.9451	44.3136
391	9606	RHOG	ras homolog family member G	Plasma membrane		Cell Membrane		41.5465	33.1958
27044	9606	SND1	staphylococcal nuclease and tudor domain containing 1					40.4315	32.431
1603	9606	DAD1	defender against cell death 1					37.4653	41.1008
9589	9606	WTAP	Wilms tumor 1 associated protein					36.7529	36.3326
6949	9606	TCOF1	Treacher Collins-Franceschetti syndrome 1					36.5576	37.74
28985	9606	MCTS1	malignant T cell amplified sequence 1					35.9956	30.1136
6741	9606	SSB	Sjogren syndrome antigen B (autoantigen La)					34.3817	33.0518
1739	9606	DLG1	discs, large homolog 1 (Drosophila)	Kinase	BOTH	Cell Membrane		32.351	26.9486
7525	9606	YES1	YES proto-oncogene 1, Src family tyrosine kinase	Kinase	GOLGI	Cell Membrane		32.0869	24.5356
3396	9606	ICT1	immature colon carcinoma transcript 1					28.7595	21.4442
22800	9606	RRAS2	related RAS viral (r-ras) oncogene homolog 2	Plasma membrane	ENDORETICULUM	Cell Membrane		28.4652	32.7797
4149	9606	MAX	MYC associated factor X	Transcription factor				25.6494	18.174
4067	9606	LYN	LYN proto-oncogene, Src family tyrosine kinase	Kinase	GOLGI	Cell Membrane		23.7637	20.0986
7158	9606	TP53BP1	tumor protein p53 binding protein 1					23.0785	27.1616
2483	9606	FRG1	FSHD region gene 1					22.4404	23.241
9112	9606	MTA1	metastasis associated 1	Transcription factor				21.3181	19.4289
3265	9606	HRAS	Harvey rat sarcoma viral oncogene homolog	Plasma membrane	GOLGI	Cell Membrane		20.6587	13.3328
5546	9606	PRCC	papillary renal cell carcinoma (translocation-associated)					18.8771	16.3629
9219	9606	MTA2	metastasis associated 1 family, member 2	Transcription factor				17.5279	22.5225
8086	9606	AAAS	achalasia, adrenocortical insufficiency, alacrimia					17.2911	19.3631
8073	9606	PTP4A2	protein tyrosine phosphatase type IVA, member 2	Plasma membrane		Cell Membrane		15.6438	9.65832
3727	9606	JUND	jun D proto-oncogene	Transcription factor				15.1476	23.0255
8087	9606	FXR1	fragile X mental retardation, autosomal homolog 1					15.0664	10.4765
6714	9606	SRC	SRC proto-oncogene, non-receptor tyrosine kinase	Kinase		Cell Membrane		14.7818	12.9311
3845	9606	KRAS	Kirsten rat sarcoma viral oncogene homolog	Plasma membrane		Cell Membrane		14.7481	27.9436
79872	9606	CBLL1	Cbl proto-oncogene-like 1, E3 ubiquitin protein ligase					14.6524	13.9079
79058	9606	ASPSCR1	alveolar soft part sarcoma chromosome region, candidate 1					13.0334	1.49883
6768	9606	ST14	suppression of tumorigenicity 14 (colon carcinoma)	Plasma membrane				12.7943	7.3049
58527	9606	ABRACL	ABRA C-terminal like					12.506	2.62467
3726	9606	JUNB	jun B proto-oncogene	Transcription factor				12.089	16.5179
5371	9606	PML	promyelocytic leukemia					11.7443	10.3068
84298	9606	LLPH	LLP homolog, long-term synaptic facilitation (Aplysia)					11.271	10.3084
7163	9606	TPD52	tumor protein D52		ENDORETICULUM			10.3871	19.8281
10342	9606	TFG	TRK-fused gene					10.3462	17.2404
25764	9606	HYPK	huntingtin interacting protein K					10.292	3.9478
113201	9606	CASC4	cancer susceptibility candidate 4		GOLGI			10.2394	8.96984
4221	9606	MEN1	multiple endocrine neoplasia I					10.2342	11.2489
9275	9606	BCL7B	B-cell CLL/lymphoma 7B					10.0869	9.83215
3993	9606	LLGL2	lethal giant larvae homolog 2 (Drosophila)	Tumor suppressor				10.0536	6.18831
6102	9606	RP2	retinitis pigmentosa 2 (X-linked recessive)	Plasma membrane	GOLGI	Cell Membrane		9.86828	7.16597
5930	9606	RBBP6	retinoblastoma binding protein 6					9.28576	14.2583
5899	9606	RALB	v-ral simian leukemia viral oncogene homolog B	Plasma membrane		Cell Membrane		9.1357	47.1936
84284	9606	NTPCR	nucleoside-triphosphatase, cancer-related					9.1235	7.32614
54982	9606	CLN6	ceroid-lipofuscinosis, neuronal 6, late infantile, variant		ENDORETICULUM			8.9612	0.911633
6237	9606	RRAS	related RAS viral (r-ras) oncogene homolog	Plasma membrane		Cell Membrane		8.92018	7.15032
23764	9606	MAFF	v-maf avian musculoaponeurotic fibrosarcoma oncogene homolog F	Transcription factor				8.7458	18.2288
54904	9606	WHSC1L1	Wolf-Hirschhorn syndrome candidate 1-like 1					7.89554	8.17191
5074	9606	PAWR	PRKC, apoptosis, WT1, regulator	Plasma membrane				7.88655	9.27948
5929	9606	RBBP5	retinoblastoma binding protein 5					7.73949	4.71563
140707	9606	BRI3BP	BRI3 binding protein					7.33652	8.39181
4301	9606	MLLT4	myeloid/lymphoid or mixed-lineage leukemia; translocated to, 4	Plasma membrane				7.02413	7.98837
10577	9606	NPC2	Niemann-Pick disease, type C2		ENDORETICULUM		SECRETED	6.96314	4.57282
5754	9606	PTK7	protein tyrosine kinase 7 (inactive)	Kinase		Cell Membrane		6.72993	4.43788
5880	9606	RAC2	ras-related C3 botulinum toxin substrate 2 (rho family, small GTP binding protein Rac2)	Plasma membrane				6.37581	6.96647
152007	9606	GLIPR2	GLI pathogenesis-related 2					6.28901	5.17842
56647	9606	BCCIP	BRCA2 and CDKN1A interacting protein					6.00688	6.6424
23474	9606	ETHE1	ethylmalonic encephalopathy 1					5.38019	5.44814
605	9606	BCL7A	B-cell CLL/lymphoma 7A					5.33903	4.82703
332	9606	BIRC5	baculoviral IAP repeat containing 5					5.22508	2.98792
51119	9606	SBDS	Shwachman-Bodian-Diamond syndrome					4.92118	5.28965
7507	9606	XPA	xeroderma pigmentosum, complementation group A					4.74306	6.17844
5912	9606	RAP2B	RAP2B, member of RAS oncogene family					4.5278	6.57446
1399	9606	CRKL	v-crk avian sarcoma virus CT10 oncogene homolog-like					4.51223	5.76823
9733	9606	SART3	squamous cell carcinoma antigen recognized by T cells 3					4.50645	5.53426
26136	9606	TES	testin LIM domain protein	Tumour suppressor				4.45225	2.74166
1741	9606	DLG3	discs, large homolog 3 (Drosophila)	Kinase				4.37437	4.21643
754	9606	PTTG1IP	pituitary tumor-transforming 1 interacting protein					4.23968	6.68425
2064	9606	ERBB2	erb-b2 receptor tyrosine kinase 2	Kinase		Cell Membrane		4.17162	5.00684
6687	9606	SPG7	spastic paraplegia 7 (pure and complicated autosomal recessive)					4.12371	3.34421
1398	9606	CRK	v-crk avian sarcoma virus CT10 oncogene homolog	Plasma membrane		Cell Membrane		4.06563	3.43283
7803	9606	PTP4A1	protein tyrosine phosphatase type IVA, member 1	Plasma membrane	ENDORETICULUM	Cell Membrane		4.01538	4.30554
6239	9606	RREB1	ras responsive element binding protein 1	Transcription factor				3.96646	4.13353
6464	9606	SHC1	SHC (Src homology 2 domain containing) transforming protein 1	Plasma membrane				3.70332	2.07044
55057	9606	AIM1L	absent in melanoma 1-like					3.66066	0.167733
27440	9606	CECR5	cat eye syndrome chromosome region, candidate 5					3.6088	2.33574
9537	9606	TP53I11	tumor protein p53 inducible protein 11					3.53623	4.74158
10006	9606	ABI1	abl-interactor 1		ENDORETICULUM	Cell Membrane		3.34023	1.75487
202	9606	AIM1	absent in melanoma 1					3.33171	2.68128
4150	9606	MAZ	MYC-associated zinc finger protein (purine-binding transcription factor)	Transcription factor				3.30848	4.97821
6497	9606	SKI	SKI proto-oncogene	Transcription factor				3.27294	3.94455
6251	9606	RSU1	Ras suppressor protein 1					3.12236	1.35495
4298	9606	MLLT1	myeloid/lymphoid or mixed-lineage leukemia; translocated to, 1					3.10292	1.14083
7251	9606	TSG101	tumor susceptibility 101					3.09807	2.06769
2631	9606	GBAS	glioblastoma amplified sequence					2.94716	3.73347
1523	9606	CUX1	cut-like homeobox 1	Transcription factor	GOLGI			2.91061	4.80825
4976	9606	OPA1	optic atrophy 1 (autosomal dominant)					2.86069	2.63522
4097	9606	MAFG	v-maf avian musculoaponeurotic fibrosarcoma oncogene homolog G	Transcription factor				2.85285	6.46051
8220	9606	DGCR14	DiGeorge syndrome critical region gene 14					2.83692	3.07765
23111	9606	SPG20	spastic paraplegia 20 (Troyer syndrome)					2.74942	3.61565
25855	9606	BRMS1	breast cancer metastasis suppressor 1					2.74171	2.39035
5747	9606	PTK2	protein tyrosine kinase 2	Kinase		Cell Membrane		2.66352	2.22802
10916	9606	MAGED2	melanoma antigen family D2					2.58631	2.89492
9513	9606	FXR2	fragile X mental retardation, autosomal homolog 2					2.57729	2.54592
27042	9606	DIEXF	digestive organ expansion factor homolog (zebrafish)					2.48541	0.172876
9274	9606	BCL7C	B-cell CLL/lymphoma 7C					2.44103	9.84345
5881	9606	RAC3	ras-related C3 botulinum toxin substrate 3 (rho family, small GTP binding protein Rac3)	Plasma membrane		Cell Membrane		2.39631	1.1933
124641	9606	OVCA2	ovarian tumor suppressor candidate 2					2.34378	2.58276
7264	9606	TSTA3	tissue specific transplantation antigen P35B					2.30258	2.06252
79184	9606	BRCC3	BRCA1/BRCA2-containing complex, subunit 3					2.23177	1.82137
5925	9606	RB1	retinoblastoma 1	Transcription factor				2.19392	2.48598
56180	9606	MOSPD1	motile sperm domain containing 1	Epithelial mesenchymal transition				2.19226	0.82071
114971	9606	PTPMT1	protein tyrosine phosphatase, mitochondrial 1					2.1909	2.46474
114049	9606	WBSCR22	Williams Beuren syndrome chromosome region 22					2.1797	3.13191
29997	9606	GLTSCR2	glioma tumor suppressor candidate region gene 2					2.01612	1.04103
5663	9606	PSEN1	presenilin 1	Alzheimer's disease	BOTH	Cell Membrane		2.0139	1.05184
7466	9606	WFS1	Wolfram syndrome 1 (wolframin)		ENDORETICULUM			1.9429	1.54285
5910	9606	RAP1GDS1	RAP1, GTP-GDP dissociation stimulator 1		ENDORETICULUM			1.9234	1.32249
10152	9606	ABI2	abl-interactor 2					1.8962	4.55335
29844	9606	TFPT	TCF3 (E2A) fusion partner (in childhood Leukemia)					1.86738	3.11705
25953	9606	PNKD	paroxysmal nonkinesigenic dyskinesia					1.86269	3.18704
29	9606	ABR	active BCR-related	Kinase				1.77071	1.30042
8028	9606	MLLT10	myeloid/lymphoid or mixed-lineage leukemia; translocated to, 10					1.75811	2.03696
7975	9606	MAFK	v-maf avian musculoaponeurotic fibrosarcoma oncogene homolog K	Transcription factor				1.74411	2.21499
23246	9606	BOP1	block of proliferation 1					1.72476	2.09224
10724	9606	MGEA5	meningioma expressed antigen 5 (hyaluronidase)					1.68385	1.40352
28982	9606	FLVCR1	feline leukemia virus subgroup C cellular receptor 1	Plasma membrane		Cell Membrane		1.6214	4.60292
23269	9606	MGA	MGA, MAX dimerization protein	Transcription factor				1.60106	1.81966
7164	9606	TPD52L1	tumor protein D52-like 1					1.51156	1.49451
5970	9606	RELA	v-rel avian reticuloendotheliosis viral oncogene homolog A	Transcription factor				1.45763	1.2281
57504	9606	MTA3	metastasis associated 1 family, member 3	Transcription factor				1.38214	1.98075
81554	9606	WBSCR16	Williams-Beuren syndrome chromosome region 16					1.36068	0.267744
7468	9606	WHSC1	Wolf-Hirschhorn syndrome candidate 1	Transcription factor				1.34659	1.60872
11116	9606	FGFR1OP	FGFR1 oncogene partner					1.28643	1.30199
7508	9606	XPC	xeroderma pigmentosum, complementation group C					1.2628	1.65474
6760	9606	SS18	synovial sarcoma translocation, chromosome 18					1.24737	1.59332
546	9606	ATRX	alpha thalassemia/mental retardation syndrome X-linked					1.18651	2.09444
57213	9606	SPRYD7	SPRY domain containing 7	Chronic lymphocytic leukemia deletion region				1.18177	1.97899
166785	9606	MMAA	methylmalonic aciduria (cobalamin deficiency) cblA type					1.14708	0.0316225
65057	9606	ACD	adrenocortical dysplasia homolog (mouse)					1.01322	0.434027
8500	9606	PPFIA1	protein tyrosine phosphatase, receptor type, f polypeptide (PTPRF), interacting protein (liprin), alpha 1					1.00382	1.47548
207	9606	AKT1	v-akt murine thymoma viral oncogene homolog 1	Kinase		Cell Membrane		1.00157	0.133789
2444	9606	FRK	fyn-related Src family tyrosine kinase	Kinase				0.959468	7.91471
25911	9606	DPCD	deleted in primary ciliary dyskinesia homolog (mouse)					0.933583	0.62785
81037	9606	CLPTM1L	CLPTM1-like					0.910731	0.430637
2177	9606	FANCD2	Fanconi anemia, complementation group D2					0.872283	0.671093
84939	9606	MUM1	melanoma associated antigen (mutated) 1					0.839421	1.56131
26060	9606	APPL1	adaptor protein, phosphotyrosine interaction, PH domain and leucine zipper containing 1					0.791279	0.667527
84916	9606	CIRH1A	cirrhosis, autosomal recessive 1A (cirhin)					0.789138	1.29888
6018	9606	RLF	rearranged L-myc fusion	Transcription factor				0.764974	0.708514
4302	9606	MLLT6	myeloid/lymphoid or mixed-lineage leukemia; translocated to, 6					0.746689	0.651647
672	9606	BRCA1	breast cancer 1, early onset					0.734061	0.4365
8795	9606	TNFRSF10B	tumor necrosis factor receptor superfamily, member 10b	Plasma membrane				0.707177	0.554663
55215	9606	FANCI	Fanconi anemia, complementation group I					0.702142	1.06055
4863	9606	NPAT	nuclear protein, ataxia-telangiectasia locus					0.674129	0.309985
26039	9606	SS18L1	synovial sarcoma translocation gene on chromosome 18-like 1					0.661195	2.24769
2178	9606	FANCE	Fanconi anemia, complementation group E					0.582997	0.672425
9232	9606	PTTG1	pituitary tumor-transforming 1					0.577001	0.358227
8797	9606	TNFRSF10A	tumor necrosis factor receptor superfamily, member 10a					0.573099	0.384091
326625	9606	MMAB	methylmalonic aciduria (cobalamin deficiency) cblB type					0.568245	1.13217
5894	9606	RAF1	Raf-1 proto-oncogene, serine/threonine kinase	Kinase	GOLGI	Cell Membrane		0.557665	1.2197
10078	9606	TSSC4	tumor suppressing subtransferable candidate 4					0.556434	1.29903
10956	9606	OS9	osteosarcoma amplified 9, endoplasmic reticulum lectin		ENDORETICULUM			0.528137	1.68077
5877	9606	RABIF	RAB interacting factor					0.517728	1.62784
29915	9606	HCFC2	host cell factor C2					0.515866	0.415859
123606	9606	NIPA1	non imprinted in Prader-Willi/Angelman syndrome 1	Plasma membrane		Cell Membrane		0.503207	0.164177
6498	9606	SKIL	SKI-like proto-oncogene	Transcription factor				0.498308	0.0485503
113174	9606	SAAL1	serum amyloid A-like 1					0.496282	0.0267812
4233	9606	MET	MET proto-oncogene, receptor tyrosine kinase	Kinase			SECRETED	0.471989	0.013011
375056	9606	MIA3	melanoma inhibitory activity family, member 3					0.460758	0.590403
8976	9606	WASL	Wiskott-Aldrich syndrome-like	Plasma membrane				0.452678	0.823516
286205	9606	SCAI	suppressor of cancer cell invasion					0.443215	0.983063
6100	9606	RP9	retinitis pigmentosa 9 (autosomal dominant)					0.413755	0.359354
400797	9606	LINC00083	long intergenic non-protein coding RNA 83					0.412655	0.0688247
25	9606	ABL1	ABL proto-oncogene 1, non-receptor tyrosine kinase	Kinase				0.40082	0.264718
25930	9606	PTPN23	protein tyrosine phosphatase, non-receptor type 23					0.399993	0.240773
4253	9606	CTAGE5	CTAGE family, member 5	Cutaneous T-cell lymphoma-associated				0.376825	0.240389
7159	9606	TP53BP2	tumor protein p53 binding protein 2					0.376062	0.512097
5621	9606	PRNP	prion protein	Plasma membrane	BOTH			0.344778	4.08195
84445	9606	LZTS2	leucine zipper, putative tumor suppressor 2					0.327549	0.868943
54769	9606	DIRAS2	DIRAS family, GTP-binding RAS-like 2	Plasma membrane		Cell Membrane		0.312151	0.279551
29998	9606	GLTSCR1	glioma tumor suppressor candidate region gene 1					0.308316	0.981373
9564	9606	BCAR1	breast cancer anti-estrogen resistance 1					0.275106	0.320533
5932	9606	RBBP8	retinoblastoma binding protein 8					0.267229	0.0488739
7249	9606	TSC2	tuberous sclerosis 2		GOLGI			0.241969	0.0870057
64598	9606	MOSPD3	motile sperm domain containing 3	Epithelial mesenchymal transition				0.241884	1.2026
283987	9606	HID1	HID1 domain containing	Plasma membrane	GOLGI			0.235938	0.162948
63892	9606	THADA	thyroid adenoma associated					0.232558	0.0143823
9113	9606	LATS1	large tumor suppressor kinase 1					0.229372	0.0883546
10534	9606	SSSCA1	Sjogren syndrome/scleroderma autoantigen 1					0.224218	0.101733
11234	9606	HPS5	Hermansky-Pudlak syndrome 5					0.219377	0.00332723
57509	9606	MTUS1	microtubule associated tumor suppressor 1	Plasma membrane	GOLGI	Cell Membrane		0.206215	0.109568
867	9606	CBL	Cbl proto-oncogene, E3 ubiquitin protein ligase		GOLGI	Cell Membrane		0.204151	0.197878
7301	9606	TYRO3	TYRO3 protein tyrosine kinase	Kinase		Cell Membrane		0.203638	0.0172415
9705	9606	ST18	suppression of tumorigenicity 18, zinc finger	Transcription factor				0.199592	0.0964129
7260	9606	TSSC1	tumor suppressing subtransferable candidate 1					0.194925	0.143647
23209	9606	MLC1	megalencephalic leukoencephalopathy with subcortical cysts 1		ENDORETICULUM	Cell Membrane		0.189715	0.148626
2002	9606	ELK1	ELK1, member of ETS oncogene family	Transcription factor				0.184882	0.0558783
84174	9606	SLA2	Src-like-adaptor 2	Plasma membrane	GOLGI	Cell Membrane		0.184527	0.111769
7410	9606	VAV2	vav 2 guanine nucleotide exchange factor	Plasma membrane				0.171489	0.14314
7297	9606	TYK2	tyrosine kinase 2	Kinase				0.154219	0.0830739
4671	9606	NAIP	NLR family, apoptosis inhibitory protein					0.15239	0.0189404
2065	9606	ERBB3	erb-b2 receptor tyrosine kinase 3	Kinase		Cell Membrane	SECRETED	0.149764	0.227833
128710	9606	SLX4IP	SLX4 interacting protein	lymphoblastic leukemia				0.13079	0.258756
9993	9606	DGCR2	DiGeorge syndrome critical region gene 2					0.130738	0.0761206
5966	9606	REL	v-rel avian reticuloendotheliosis viral oncogene homolog	Transcription factor				0.129621	0.150302
81624	9606	DIAPH3	diaphanous-related formin 3					0.122555	0.215579
147495	9606	APCDD1	adenomatosis polyposis coli down-regulated 1	Plasma membrane		Cell Membrane		0.122424	0.0698129
6419	9606	SETMAR	SET domain and mariner transposase fusion gene					0.116523	0.187062
8079	9606	MLF2	myeloid leukemia factor 2					0.115742	2.73908
369	9606	ARAF	A-Raf proto-oncogene, serine/threonine kinase	Kinase				0.115652	0.554239
1540	9606	CYLD	cylindromatosis (turban tumor syndrome)			Cell Membrane		0.111968	0.00875942
10807	9606	SDCCAG3	serologically defined colon cancer antigen 3					0.105788	0.0662113
259266	9606	ASPM	abnormal spindle microtubule assembly					0.104871	0.244758
5933	9606	RBL1	retinoblastoma-like 1	Transcription factor				0.100005	0.245145
79728	9606	PALB2	partner and localizer of BRCA2					0.0950357	0.0492337
80725	9606	SRCIN1	SRC kinase signaling inhibitor 1	Plasma membrane		Cell Membrane		0.0916716	0.112373
1793	9606	DOCK1	dedicator of cytokinesis 1					0.0913649	0.0693786
4763	9606	NF1	neurofibromin 1	Regulator Ras				0.08722	0.11457
5934	9606	RBL2	retinoblastoma-like 2	Transcription factor				0.0829125	1.43614
9949	9606	AMMECR1	Alport syndrome, mental retardation, midface hypoplasia and elliptocytosis chromosomal region gene 1					0.0816766	0.0315255
4810	9606	NHS	Nance-Horan syndrome (congenital cataracts and dental anomalies)		GOLGI	Cell Membrane		0.0815411	0.108063
4605	9606	MYBL2	v-myb avian myeloblastosis viral oncogene homolog-like 2	Transcription factor				0.0724686	0.223607
221927	9606	BRAT1	BRCA1-associated ATM activator 1					0.0627602	0.122555
6461	9606	SHB	Src homology 2 domain containing adaptor protein B	Plasma membrane		Cell Membrane		0.0588389	0.487194
675	9606	BRCA2	breast cancer 2, early onset					0.0586557	0.0157801
6764	9606	ST5	suppression of tumorigenicity 5					0.0571142	0.0390735
3996	9606	LLGL1	lethal giant larvae homolog 1 (Drosophila)	Tumor suppressor		Cell Membrane		0.0522582	0.222244
6674	9606	SPAG1	sperm associated antigen 1					0.0510965	0.0695705
7840	9606	ALMS1	Alstrom syndrome protein 1					0.0506472	0.0455826
55198	9606	APPL2	adaptor protein, phosphotyrosine interaction, PH domain and leucine zipper containing 2					0.0496731	0.0397545
285782	9606	CAGE1	cancer antigen 1					0.049076	0.20796
22794	9606	CASC3	cancer susceptibility candidate 3					0.0483363	0.514169
83605	9606	CCM2	cerebral cavernous malformation 2					0.0475749	0.0581472
4241	9606	MFI2	antigen p97 (melanoma associated) identified by monoclonal antibodies 133.2 and 96.5	Plasma membrane		Cell Membrane		0.0447931	0.096597
9540	9606	TP53I3	tumor protein p53 inducible protein 3					0.0399346	0.156568
25998	9606	IBTK	inhibitor of Bruton agammaglobulinemia tyrosine kinase					0.0376763	0.358889
10428	9606	CFDP1	craniofacial development protein 1					0.0358698	1.45957
9026	9606	HIP1R	huntingtin interacting protein 1 related					0.0351224	0.164895
158747	9606	MOSPD2	motile sperm domain containing 2	Epithelial mesenchymal transition				0.034323	0.116249
10687	9606	PNMA2	paraneoplastic Ma antigen 2					0.0338885	0.172076
57591	9606	MKL1	megakaryoblastic leukemia (translocation) 1					0.0320282	0.0293637
1445	9606	CSK	c-src tyrosine kinase	Kinase		Cell Membrane		0.0313904	0.194675
5921	9606	RASA1	RAS p21 protein activator (GTPase activating protein) 1					0.029412	0.118399
7161	9606	TP73	tumor protein p73	Transcription factor	GOLGI			0.0274516	0.0537271
8481	9606	OFD1	oral-facial-digital syndrome 1					0.0272712	0.0164898
10076	9606	PTPRU	protein tyrosine phosphatase, receptor type, U	Plasma membrane		Cell Membrane		0.0247256	0.137199
22853	9606	LMTK2	lemur tyrosine kinase 2	Kinase	GOLGI			0.024501	0.0767403
4299	9606	AFF1	AF4/FMR2 family, member 1					0.0234928	0.0188738
117178	9606	SSX2IP	synovial sarcoma, X breakpoint 2 interacting protein					0.0180067	0.0129919
79893	9606	GGNBP2	gametogenetin binding protein 2					0.0163432	0.0830646
81494	9606	CFHR5	complement factor H-related 5				SECRETED	0.01549	0.0691305
4163	9606	MCC	mutated in colorectal cancers	Plasma membrane		Cell Membrane		0.0143919	0.475846
2189	9606	FANCG	Fanconi anemia, complementation group G					0.0143781	0.0290187
4952	9606	OCRL	oculocerebrorenal syndrome of Lowe			Cell Membrane		0.0140392	0.308554
7248	9606	TSC1	tuberous sclerosis 1					0.0139963	0.00840413
8636	9606	SSNA1	Sjogren syndrome nuclear autoantigen 1					0.00826234	0.0774267
57096	9606	RPGRIP1	retinitis pigmentosa GTPase regulator interacting protein 1					0.00819688	0.00691033
9500	9606	MAGED1	melanoma antigen family D1	Plasma membrane		Cell Membrane		0.00572389	0.321691
5311	9606	PKD2	polycystic kidney disease 2 (autosomal dominant)	Kinase	BOTH	Cell Membrane		0.00343405	0.0353225

## Sheet: Ub sign
				Ubiquitin and SUMO signaling, 26S Proteosome
GeneID	TaxonID	GeneSymbol	GeneDescription	Function Category	ER_GOLGI	CellMembrane	SECRETED	iBAQ_MED_47367_CMX1	iBAQ_MED_47368_CMX2
6613	9606	SUMO2	small ubiquitin-like modifier 2					157.336	92.1548
10155	9606	TRIM28	tripartite motif containing 28					127.461	133.949
27089	9606	UQCRQ	ubiquinol-cytochrome c reductase, complex III subunit VII, 9.5kDa					98.7923	76.8084
29796	9606	UQCR10	ubiquinol-cytochrome c reductase, complex III subunit X					91.0315	41.4465
23350	9606	U2SURP	U2 snRNP-associated SURP domain containing					87.5532	75.5833
5720	9606	PSME1	proteasome activator subunit 1					74.3682	75.5441
7341	9606	SUMO1	small ubiquitin-like modifier 1					74.3074	63.0125
10713	9606	USP39	ubiquitin specific peptidase 39					54.9448	50.3857
7329	9606	UBE2I	ubiquitin-conjugating enzyme E2I					53.4155	46.1866
51569	9606	UFM1	ubiquitin-fold modifier 1		ENDORETICULUM			48.9884	43.8148
5689	9606	PSMB1	proteasome subunit beta 1					48.5804	23.1724
7323	9606	UBE2D3	ubiquitin-conjugating enzyme E2D 3			Cell Membrane		46.1107	26.3535
5688	9606	PSMA7	proteasome subunit alpha 7					39.0896	31.8903
29128	9606	UHRF1	ubiquitin-like with PHD and ring finger domains 1					37.5548	32.6892
5686	9606	PSMA5	proteasome subunit alpha 5					36.2076	42.8383
5195	9606	PEX14	peroxisomal biogenesis factor 14					34.9473	44.3729
9898	9606	UBAP2L	ubiquitin associated protein 2-like					34.9096	28.6322
5682	9606	PSMA1	proteasome subunit alpha 1					33.5725	29.3688
7334	9606	UBE2N	ubiquitin-conjugating enzyme E2N					30.8737	47.7663
10975	9606	UQCR11	ubiquinol-cytochrome c reductase, complex III subunit XI					30.3414	27.9782
5687	9606	PSMA6	proteasome subunit alpha 6					28.5337	20.4339
5721	9606	PSME2	proteasome activator subunit 2					28.3051	29.9698
7317	9606	UBA1	ubiquitin-like modifier activating enzyme 1					28.2901	33.1007
5685	9606	PSMA4	proteasome subunit alpha 4					26.7798	17.6894
5690	9606	PSMB2	proteasome subunit beta 2					25.3014	21.3975
5684	9606	PSMA3	proteasome subunit alpha 3					22.9716	12.4251
5701	9606	PSMC2	proteasome 26S subunit, ATPase 2					22.3787	29.2141
7336	9606	UBE2V2	ubiquitin-conjugating enzyme E2 variant 2					22.2002	25.2257
5710	9606	PSMD4	proteasome 26S subunit, non-ATPase 4					21.7901	22.8547
7332	9606	UBE2L3	ubiquitin-conjugating enzyme E2L 3					21.0783	15.7135
5700	9606	PSMC1	proteasome 26S subunit, ATPase 1					20.9889	14.6138
7335	9606	UBE2V1	ubiquitin-conjugating enzyme E2 variant 1					20.9365	20.5341
5694	9606	PSMB6	proteasome subunit beta 6					20.3544	20.3753
65992	9606	DDRGK1	DDRGK domain containing 1		ENDORETICULUM			20.2112	18.709
5692	9606	PSMB4	proteasome subunit beta 4					20.0329	17.524
5977	9606	DPF2	D4, zinc and double PHD fingers family 2					19.9433	15.379
54708	9606	2021-03-05	membrane-associated ring finger (C3HC4) 5		ENDORETICULUM			19.1733	13.8722
9604	9606	RNF14	ring finger protein 14					18.2035	0.523984
10197	9606	PSME3	proteasome activator subunit 3					17.525	16.5894
5702	9606	PSMC3	proteasome 26S subunit, ATPase 3					17.2279	15.2348
9040	9606	UBE2M	ubiquitin-conjugating enzyme E2M					16.3407	19.5596
55832	9606	CAND1	cullin-associated and neddylation-dissociated 1		GOLGI			15.2483	12.1706
6015	9606	RING1	ring finger protein 1					15.0401	15.1688
5705	9606	PSMC5	proteasome 26S subunit, ATPase 5					15.0351	11.9968
29979	9606	UBQLN1	ubiquilin 1		ENDORETICULUM			14.958	15.3554
337867	9606	UBAC2	UBA domain containing 2		ENDORETICULUM			14.5608	9.66225
7327	9606	UBE2G2	ubiquitin-conjugating enzyme E2G 2		ENDORETICULUM			13.8203	10.099
7353	9606	UFD1L	ubiquitin fusion degradation 1 like (yeast)		ENDORETICULUM			13.6884	16.736
11177	9606	BAZ1A	bromodomain adjacent to zinc finger domain, 1A					13.1977	9.87306
26168	9606	SENP3	SUMO1/sentrin/SMT3 specific peptidase 3	SUMO				13.0069	9.62343
550	9606	AUP1	ancient ubiquitous protein 1					12.7347	15.7921
3093	9606	UBE2K	ubiquitin-conjugating enzyme E2K					12.5554	8.93259
9861	9606	PSMD6	proteasome 26S subunit, non-ATPase 6					12.246	8.72627
8878	9606	SQSTM1	sequestosome 1		ENDORETICULUM			11.7967	10.1487
9097	9606	USP14	ubiquitin specific peptidase 14 (tRNA-guanine transglycosylase)			Cell Membrane		11.7869	6.16587
9031	9606	BAZ1B	bromodomain adjacent to zinc finger domain, 1B					11.6851	11.6876
51035	9606	UBXN1	UBX domain protein 1		ENDORETICULUM			11.6502	8.03442
51506	9606	UFC1	ubiquitin-fold modifier conjugating enzyme 1					11.0289	5.78215
9978	9606	RBX1	ring-box 1, E3 ubiquitin protein ligase					10.8404	12.8188
5709	9606	PSMD3	proteasome 26S subunit, non-ATPase 3					10.3665	8.79576
5719	9606	PSMD13	proteasome 26S subunit, non-ATPase 13					10.1489	12.2108
10213	9606	PSMD14	proteasome 26S subunit, non-ATPase 14					10.024	7.3098
84300	9606	UQCC2	ubiquinol-cytochrome c reductase complex assembly factor 2					9.95815	9.49167
5693	9606	PSMB5	proteasome subunit beta 5					9.49295	7.46908
5706	9606	PSMC6	proteasome 26S subunit, ATPase 6					9.33632	5.30842
5691	9606	PSMB3	proteasome subunit beta 3					9.17936	9.23714
5707	9606	PSMD1	proteasome 26S subunit, non-ATPase 1					8.8735	7.81665
5683	9606	PSMA2	proteasome subunit alpha 2					8.70361	6.00362
10054	9606	UBA2	ubiquitin-like modifier activating enzyme 2					8.65723	5.43147
8078	9606	USP5	ubiquitin specific peptidase 5 (isopeptidase T)					8.53158	7.46972
387522	9606	TMEM189-UBE2V1	TMEM189-UBE2V1 readthrough					8.47428	8.31142
5717	9606	PSMD11	proteasome 26S subunit, non-ATPase 11					8.46031	8.05361
7874	9606	USP7	ubiquitin specific peptidase 7 (herpes virus-associated)					8.37492	9.24457
55611	9606	OTUB1	OTU deubiquitinase, ubiquitin aldehyde binding 1					8.1927	7.22051
23190	9606	UBXN4	UBX domain protein 4		ENDORETICULUM			7.66631	12.7356
7706	9606	TRIM25	tripartite motif containing 25					7.47435	6.57541
23429	9606	RYBP	RING1 and YY1 binding protein					7.1352	16.1315
6045	9606	RNF2	ring finger protein 2					7.03463	6.1709
5718	9606	PSMD12	proteasome 26S subunit, non-ATPase 12					7.00032	8.67562
5715	9606	PSMD9	proteasome 26S subunit, non-ATPase 9					6.83913	10.353
5704	9606	PSMC4	proteasome 26S subunit, ATPase 4					6.83682	4.01484
59286	9606	UBL5	ubiquitin-like 5					6.63287	18.6373
56852	9606	RAD18	RAD18 E3 ubiquitin protein ligase					6.61333	5.89356
10055	9606	SAE1	SUMO1 activating enzyme subunit 1	SUMO				6.59636	6.40762
7703	9606	PCGF2	polycomb group ring finger 2					6.50416	7.50045
5711	9606	PSMD5	proteasome 26S subunit, non-ATPase 5					6.43368	5.15778
27338	9606	UBE2S	ubiquitin-conjugating enzyme E2S					6.42919	8.37952
29843	9606	SENP1	SUMO1/sentrin specific peptidase 1	SUMO				6.38695	3.9618
5708	9606	PSMD2	proteasome 26S subunit, non-ATPase 2					6.38562	3.015
55666	9606	NPLOC4	NPL4 homolog, ubiquitin recognition factor		ENDORETICULUM			6.07979	2.72263
51377	9606	UCHL5	ubiquitin carboxyl-terminal hydrolase L5					6.06171	3.30332
7324	9606	UBE2E1	ubiquitin-conjugating enzyme E2E 1					5.87055	5.46408
57661	9606	PHRF1	PHD and ring finger domains 1					5.82073	6.39983
8883	9606	NAE1	NEDD8 activating enzyme E1 subunit 1			Cell Membrane		5.73407	5.1875
223082	9606	ZNRF2	zinc and ring finger 2, E3 ubiquitin protein ligase			Cell Membrane		5.64143	3.7499
7347	9606	UCHL3	ubiquitin carboxyl-terminal esterase L3 (ubiquitin thiolesterase)					5.5242	5.97621
10273	9606	STUB1	STIP1 homology and U-box containing protein 1, E3 ubiquitin protein ligase		ENDORETICULUM			5.45718	7.61463
55833	9606	UBAP2	ubiquitin associated protein 2					5.24063	4.59787
5695	9606	PSMB7	proteasome subunit beta 7					5.1125	3.75498
5714	9606	PSMD8	proteasome 26S subunit, non-ATPase 8					5.0681	7.80438
23321	9606	TRIM2	tripartite motif containing 2					4.94551	0.187435
29914	9606	UBIAD1	UbiA prenyltransferase domain containing 1		ENDORETICULUM			4.90023	6.8303
23219	9606	FBXO28	F-box protein 28					4.87573	3.84652
8624	9606	PSMG1	proteasome (prosome, macropain) assembly chaperone 1		BOTH			4.87	4.73589
23291	9606	FBXW11	F-box and WD repeat domain containing 11					4.61347	0.398192
55905	9606	RNF114	ring finger protein 114					4.60001	2.64374
6612	9606	SUMO3	small ubiquitin-like modifier 3					4.56911	3.52146
51633	9606	OTUD6B	OTU domain containing 6B					4.52899	1.7145
83590	9606	TMUB1	transmembrane and ubiquitin-like domain containing 1					4.31394	10.0708
9960	9606	USP3	ubiquitin specific peptidase 3					4.12356	4.38204
267	9606	AMFR	autocrine motility factor receptor, E3 ubiquitin protein ligase		BOTH			4.0351	4.30934
23609	9606	MKRN2	makorin ring finger protein 2					4.01332	2.78903
84259	9606	DCUN1D5	DCN1, defective in cullin neddylation 1, domain containing 5					3.83591	3.05476
9100	9606	USP10	ubiquitin specific peptidase 10					3.64714	4.6982
9636	9606	ISG15	ISG15 ubiquitin-like modifier				SECRETED	3.54615	1.16687
5696	9606	PSMB8	proteasome subunit beta 8					3.52208	0.971133
5716	9606	PSMD10	proteasome 26S subunit, non-ATPase 10					3.16507	1.40872
55245	9606	UQCC1	ubiquinol-cytochrome c reductase complex assembly factor 1					3.13436	3.73746
29089	9606	UBE2T	ubiquitin-conjugating enzyme E2T					3.09227	3.36204
55658	9606	RNF126	ring finger protein 126					2.99583	2.62587
9616	9606	RNF7	ring finger protein 7					2.89623	2.10291
254225	9606	RNF169	ring finger protein 169					2.88077	2.95538
56893	9606	UBQLN4	ubiquilin 4					2.84526	8.61774
54836	9606	BSPRY	B-box and SPRY domain containing					2.78052	0.541902
80019	9606	UBTD1	ubiquitin domain containing 1					2.77062	1.7611
83737	9606	ITCH	itchy E3 ubiquitin protein ligase			Cell Membrane		2.74993	3.16986
55148	9606	UBR7	ubiquitin protein ligase E3 component n-recognin 7 (putative)					2.72479	2.01623
79089	9606	TMUB2	transmembrane and ubiquitin-like domain containing 2					2.69638	0.479526
5192	9606	PEX10	peroxisomal biogenesis factor 10					2.60561	1.00718
56254	9606	RNF20	ring finger protein 20, E3 ubiquitin protein ligase					2.60309	1.93216
80700	9606	UBXN6	UBX domain protein 6					2.60262	1.21711
9810	9606	RNF40	ring finger protein 40, E3 ubiquitin protein ligase					2.58815	3.4616
9491	9606	PSMF1	proteasome inhibitor subunit 1		ENDORETICULUM			2.57936	4.51161
51720	9606	UIMC1	ubiquitin interaction motif containing 1					2.44892	4.59641
8805	9606	TRIM24	tripartite motif containing 24					2.44885	2.99316
84759	9606	PCGF1	polycomb group ring finger 1					2.42967	2.57905
8452	9606	CUL3	cullin 3					2.428	1.77621
11065	9606	UBE2C	ubiquitin-conjugating enzyme E2C					2.37296	1.09739
5412	9606	UBL3	ubiquitin-like 3			Cell Membrane		2.27057	1.57646
8301	9606	PICALM	phosphatidylinositol binding clathrin assembly protein		GOLGI			2.26621	1.00148
11060	9606	WWP2	WW domain containing E3 ubiquitin protein ligase 2					2.22708	1.40282
8451	9606	CUL4A	cullin 4A					2.21833	1.86876
7737	9606	RNF113A	ring finger protein 113A					2.214	5.50725
8065	9606	CUL5	cullin 5					2.10634	1.86914
6048	9606	RNF5	ring finger protein 5, E3 ubiquitin protein ligase		ENDORETICULUM			2.09142	1.57364
9039	9606	UBA3	ubiquitin-like modifier activating enzyme 3					2.08	1.9857
79876	9606	UBA5	ubiquitin-like modifier activating enzyme 5		GOLGI			2.04827	2.3449
26043	9606	UBXN7	UBX domain protein 7					1.8986	2.96713
23327	9606	NEDD4L	neural precursor cell expressed, developmentally down-regulated 4-like, E3 ubiquitin protein ligase		GOLGI			1.86778	1.86904
339287	9606	MSL1	male-specific lethal 1 homolog (Drosophila)					1.78618	1.39191
51592	9606	TRIM33	tripartite motif containing 33					1.78147	1.30278
9685	9606	CLINT1	clathrin interactor 1		GOLGI			1.7718	0.977438
580	9606	BARD1	BRCA1 associated RING domain 1					1.67628	2.85928
54926	9606	UBE2R2	ubiquitin-conjugating enzyme E2R 2					1.58611	0.984396
10626	9606	TRIM16	tripartite motif containing 16					1.55962	0.886725
5193	9606	PEX12	peroxisomal biogenesis factor 12					1.52902	0.0713486
81790	9606	RNF170	ring finger protein 170					1.47548	2.53444
54165	9606	DCUN1D1	DCN1, defective in cullin neddylation 1, domain containing 1					1.45303	2.05376
8454	9606	CUL1	cullin 1					1.35766	1.27228
10075	9606	HUWE1	HECT, UBA and WWE domain containing 1, E3 ubiquitin protein ligase					1.35209	1.00164
84749	9606	USP30	ubiquitin specific peptidase 30					1.3454	1.97618
5987	9606	TRIM27	tripartite motif containing 27					1.31639	0.379919
26263	9606	FBXO22	F-box protein 22					1.28284	1.60537
22954	9606	TRIM32	tripartite motif containing 32					1.26824	0.0473361
23338	9606	JADE2	jade family PHD finger 2					1.26506	1.37377
201965	9606	RWDD4	RWD domain containing 4					1.24707	0.382955
790955	9606	UQCC3	ubiquinol-cytochrome c reductase complex assembly factor 3					1.2413	0.711326
9958	9606	USP15	ubiquitin specific peptidase 15					1.21553	0.883579
10238	9606	DCAF7	DDB1 and CUL4 associated factor 7					1.20188	2.23007
115426	9606	UHRF2	ubiquitin-like with PHD and ring finger domains 2, E3 ubiquitin protein ligase					1.15672	0.861119
123879	9606	DCUN1D3	DCN1, defective in cullin neddylation 1, domain containing 3					1.14303	1.22859
84132	9606	USP42	ubiquitin specific peptidase 42					1.12003	0.968239
54876	9606	DCAF16	DDB1 and CUL4 associated factor 16					1.11741	0.670445
89122	9606	TRIM4	tripartite motif containing 4					1.08318	1.17623
5713	9606	PSMD7	proteasome 26S subunit, non-ATPase 7					1.08065	1.69093
121441	9606	NEDD1	neural precursor cell expressed, developmentally down-regulated 1					1.07377	0.47651
22905	9606	EPN2	epsin 2					1.05409	1.13856
4591	9606	TRIM37	tripartite motif containing 37					1.05157	0.225609
84196	9606	USP48	ubiquitin specific peptidase 48					1.04268	0.74861
26233	9606	FBXL6	F-box and leucine-rich repeat protein 6					1.04059	1.69985
8450	9606	CUL4B	cullin 4B					1.02612	0.969747
29978	9606	UBQLN2	ubiquilin 2					1.00466	1.82217
51465	9606	UBE2J1	ubiquitin-conjugating enzyme E2, J1					1	1.38217
25820	9606	ARIH1	ariadne RBR E3 ubiquitin protein ligase 1					0.935274	0.778183
29855	9606	UBN1	ubinuclein 1					0.927841	1.50744
149041	9606	RC3H1	ring finger and CCCH-type domains 1					0.895048	0.22902
51444	9606	RNF138	ring finger protein 138, E3 ubiquitin protein ligase					0.882492	1.26918
389362	9606	PSMG4	proteasome (prosome, macropain) assembly chaperone 4					0.87199	0.144643
89970	9606	RSPRY1	ring finger and SPRY domain containing 1				SECRETED	0.868612	0.812772
7326	9606	UBE2G1	ubiquitin-conjugating enzyme E2G 1					0.860477	0.302913
56984	9606	PSMG2	proteasome (prosome, macropain) assembly chaperone 2					0.814609	0.641231
29924	9606	EPN1	epsin 1			Cell Membrane		0.794975	0.681373
55031	9606	USP47	ubiquitin specific peptidase 47					0.792897	0.561734
8405	9606	SPOP	speckle-type POZ protein					0.781092	1.2412
10425	9606	ARIH2	ariadne RBR E3 ubiquitin protein ligase 2					0.775075	0.286752
8266	9606	UBL4A	ubiquitin-like 4A					0.772237	0.189923
23295	9606	MGRN1	mahogunin ring finger 1, E3 ubiquitin protein ligase			Cell Membrane		0.75822	0.303922
56061	9606	UBFD1	ubiquitin family domain containing 1					0.757329	6.0639
7337	9606	UBE3A	ubiquitin protein ligase E3A					0.747775	0.494464
7726	9606	TRIM26	tripartite motif containing 26					0.747034	1.06527
54726	9606	OTUD4	OTU deubiquitinase 4					0.744663	1.32208
79016	9606	DDA1	DET1 and DDB1 associated 1					0.738423	0.54019
257160	9606	RNF214	ring finger protein 214					0.714885	0.366505
134510	9606	UBLCP1	ubiquitin-like domain containing CTD phosphatase 1					0.67968	0.765672
151636	9606	DTX3L	deltex 3 like, E3 ubiquitin ligase					0.664351	0.967555
254048	9606	UBN2	ubinuclein 2					0.654755	0.975805
63893	9606	UBE2O	ubiquitin-conjugating enzyme E2O					0.62352	0.719978
10600	9606	USP16	ubiquitin specific peptidase 16					0.619438	0.524848
9354	9606	UBE4A	ubiquitination factor E4A					0.614887	0.142117
84959	9606	UBASH3B	ubiquitin associated and SH3 domain containing B					0.611197	0.775596
84164	9606	ASCC2	activating signal cointegrator 1 complex subunit 2					0.560159	0.443036
80028	9606	FBXL18	F-box and leucine-rich repeat protein 18					0.527246	0.456616
9830	9606	TRIM14	tripartite motif containing 14					0.523802	0.132793
23352	9606	UBR4	ubiquitin protein ligase E3 component n-recognin 4					0.499733	0.445214
10477	9606	UBE2E3	ubiquitin-conjugating enzyme E2E 3					0.459151	1.38556
118424	9606	UBE2J2	ubiquitin-conjugating enzyme E2, J2		ENDORETICULUM			0.456285	1.58529
165918	9606	RNF168	ring finger protein 168, E3 ubiquitin protein ligase					0.440376	0.320182
64320	9606	RNF25	ring finger protein 25					0.432406	0.50606
57602	9606	USP36	ubiquitin specific peptidase 36					0.430529	0.565294
10443	9606	N4BP2L2	NEDD4 binding protein 2-like 2					0.423755	0.274724
55236	9606	UBA6	ubiquitin-like modifier activating enzyme 6					0.404331	0.729037
8453	9606	CUL2	cullin 2					0.401428	0.568545
80204	9606	FBXO11	F-box protein 11					0.384856	0.415483
4734	9606	NEDD4	neural precursor cell expressed, developmentally down-regulated 4, E3 ubiquitin protein ligase		GOLGI	Cell Membrane		0.384842	0.43722
81545	9606	FBXO38	F-box protein 38					0.380542	0.33585
10869	9606	USP19	ubiquitin specific peptidase 19					0.375492	0.73415
7325	9606	UBE2E2	ubiquitin-conjugating enzyme E2E 2					0.371284	0.350303
26271	9606	FBXO5	F-box protein 5					0.354647	0.382706
57337	9606	SENP7	SUMO1/sentrin specific peptidase 7	SUMO				0.352738	0.298358
10943	9606	MSL3	male-specific lethal 3 homolog (Drosophila)					0.347692	0.344338
25793	9606	FBXO7	F-box protein 7					0.340341	0.328623
8239	9606	USP9X	ubiquitin specific peptidase 9, X-linked					0.339371	0.422481
25879	9606	DCAF13	DDB1 and CUL4 associated factor 13					0.309457	0.134051
81844	9606	TRIM56	tripartite motif containing 56					0.283165	0.658567
9101	9606	USP8	ubiquitin specific peptidase 8			Cell Membrane		0.277351	0.658337
7993	9606	UBXN8	UBX domain protein 8		ENDORETICULUM			0.264651	0.336214
55167	9606	MSL2	male-specific lethal 2 homolog (Drosophila)					0.264419	0.530442
84282	9606	RNF135	ring finger protein 135					0.240972	1.26037
9921	9606	RNF10	ring finger protein 10					0.238473	0.254012
57674	9606	RNF213	ring finger protein 213					0.233101	0.414427
55364	9606	IMPACT	impact RWD domain protein					0.23062	0.1282
8975	9606	USP13	ubiquitin specific peptidase 13 (isopeptidase T-3)					0.214278	0.0213063
205564	9606	SENP5	SUMO1/sentrin specific peptidase 5	SUMO				0.212814	0.14836
7404	9606	UTY	ubiquitously transcribed tetratricopeptide repeat containing, Y-linked					0.211759	0.336478
90678	9606	LRSAM1	leucine rich repeat and sterile alpha motif containing 1					0.195926	0.312467
51132	9606	RLIM	ring finger protein, LIM domain interacting					0.191985	0.192304
26273	9606	FBXO3	F-box protein 3					0.183769	0.04066
26046	9606	LTN1	listerin E3 ubiquitin protein ligase 1					0.170949	0.244093
55298	9606	RNF121	ring finger protein 121					0.168178	0.368708
10277	9606	UBE4B	ubiquitination factor E4B					0.166674	0.367509
65264	9606	UBE2Z	ubiquitin-conjugating enzyme E2Z					0.159849	0.416022
90268	9606	OTULIN	OTU deubiquitinase with linear linkage specificity					0.158045	0.26003
5698	9606	PSMB9	proteasome subunit beta 9					0.157976	0.0982046
8816	9606	DCAF5	DDB1 and CUL4 associated factor 5					0.157204	0.00832275
84961	9606	FBXL20	F-box and leucine-rich repeat protein 20					0.15291	0.11858
339745	9606	SPOPL	speckle-type POZ protein-like					0.145819	0.0918213
10116	9606	FEM1B	fem-1 homolog b (C. elegans)					0.144757	0.124943
51185	9606	CRBN	cereblon					0.138947	0.207656
23326	9606	USP22	ubiquitin specific peptidase 22					0.130345	0.0889481
10612	9606	TRIM3	tripartite motif containing 3		GOLGI			0.119911	0.248541
84447	9606	SYVN1	synovial apoptosis inhibitor 1, synoviolin		ENDORETICULUM			0.114541	0.286558
23403	9606	FBXO46	F-box protein 46					0.0971435	0.070932
25831	9606	HECTD1	HECT domain containing E3 ubiquitin protein ligase 1					0.0962201	0.0805235
51366	9606	UBR5	ubiquitin protein ligase E3 component n-recognin 5					0.094511	0.0744477
59343	9606	SENP2	SUMO1/sentrin/SMT3 specific peptidase 2	SUMO				0.093641	0.0760314
64844	9606	2021-03-07	membrane-associated ring finger (C3HC4) 7, E3 ubiquitin protein ligase					0.0865404	0.200159
219333	9606	USP12	ubiquitin specific peptidase 12					0.0858571	0.19594
4281	9606	MID1	midline 1					0.0821208	1.16454
51255	9606	RNF181	ring finger protein 181					0.0810479	0.271729
149603	9606	RNF187	ring finger protein 187					0.0805883	0.0572947
80762	9606	NDFIP1	Nedd4 family interacting protein 1		GOLGI		SECRETED	0.068311	0.559556
124739	9606	USP43	ubiquitin specific peptidase 43					0.0662149	0.0982933
7398	9606	USP1	ubiquitin specific peptidase 1					0.0654739	0.0737989
257218	9606	SHPRH	SNF2 histone linker PHD RING helicase, E3 ubiquitin protein ligase					0.0640899	0.088043
7732	9606	RNF112	ring finger protein 112					0.0636765	0.045099
64839	9606	FBXL17	F-box and leucine-rich repeat protein 17					0.0606113	0.0225459
79654	9606	HECTD3	HECT domain containing E3 ubiquitin protein ligase 3					0.0586155	0.0810612
29761	9606	USP25	ubiquitin specific peptidase 25		ENDORETICULUM			0.0568075	0.672713
331	9606	XIAP	X-linked inhibitor of apoptosis, E3 ubiquitin protein ligase					0.0547381	0.160792
9690	9606	UBE3C	ubiquitin protein ligase E3C					0.0526849	0.00842953
9709	9606	HERPUD1	homocysteine-inducible, endoplasmic reticulum stress-inducible, ubiquitin-like domain member 1		ENDORETICULUM			0.0506254	0.0818408
55585	9606	UBE2Q1	ubiquitin-conjugating enzyme E2Q family member 1					0.0455633	0.0673403
113878	9606	DTX2	deltex 2, E3 ubiquitin ligase					0.0453997	0.0457999
6049	9606	RNF6	ring finger protein (C3H2C3 type) 6					0.0427721	0.0574192
10868	9606	USP20	ubiquitin specific peptidase 20					0.0412811	0.0629698
8924	9606	HERC2	HECT and RLD domain containing E3 ubiquitin protein ligase 2					0.039104	0.160866
63891	9606	RNF123	ring finger protein 123					0.0379432	0.00595228
23304	9606	UBR2	ubiquitin protein ligase E3 component n-recognin 2					0.0303573	0.0929029
11059	9606	WWP1	WW domain containing E3 ubiquitin protein ligase 1			Cell Membrane		0.0292545	0.0803254
23198	9606	PSME4	proteasome activator subunit 4					0.024157	0.0303888
7375	9606	USP4	ubiquitin specific peptidase 4 (proto-oncogene)					0.0236359	0.0226989
100287364	9606	USP17L18	ubiquitin specific peptidase 17-like family member 18		ENDORETICULUM			0.021709	0.0684544
100287144	9606	USP17L10	ubiquitin specific peptidase 17-like family member 10		ENDORETICULUM			0.0209604	0.0660939
100287178	9606	USP17L11	ubiquitin specific peptidase 17-like family member 11		ENDORETICULUM			0.0209604	0.0660939
100287238	9606	USP17L13	ubiquitin specific peptidase 17-like family member 13		ENDORETICULUM			0.0209604	0.0660939
100287327	9606	USP17L17	ubiquitin specific peptidase 17-like family member 17		ENDORETICULUM			0.0209604	0.0660939
100287441	9606	USP17L20	ubiquitin specific peptidase 17-like family member 20		ENDORETICULUM			0.0209604	0.0660939
100287478	9606	USP17L21	ubiquitin specific peptidase 17-like family member 21		ENDORETICULUM			0.0209604	0.0660939
401447	9606	USP17L1	ubiquitin specific peptidase 17-like family member 1		ENDORETICULUM			0.0202617	0.0638908
100287205	9606	USP17L12	ubiquitin specific peptidase 17-like family member 12		ENDORETICULUM			0.0202617	0.0638908
100287404	9606	USP17L19	ubiquitin specific peptidase 17-like family member 19		ENDORETICULUM			0.0202617	0.0638908
100287513	9606	USP17L22	ubiquitin specific peptidase 17-like family member 22		ENDORETICULUM			0.0202617	0.0638908
728369	9606	USP17L24	ubiquitin specific peptidase 17-like family member 24		ENDORETICULUM			0.0202617	0.0638908
728373	9606	USP17L25	ubiquitin specific peptidase 17-like family member 25		ENDORETICULUM			0.0202617	0.0638908
728379	9606	USP17L26	ubiquitin specific peptidase 17-like family member 26		ENDORETICULUM			0.0202617	0.0638908
728393	9606	USP17L27	ubiquitin specific peptidase 17-like family member 27		ENDORETICULUM			0.0202617	0.0638908
728400	9606	USP17L28	ubiquitin specific peptidase 17-like family member 28		ENDORETICULUM			0.0202617	0.0638908
728405	9606	USP17L29	ubiquitin specific peptidase 17-like family member 29		ENDORETICULUM			0.0202617	0.0638908
645836	9606	USP17L3	ubiquitin specific peptidase 17-like family member 3		ENDORETICULUM			0.0202617	0.0638908
728419	9606	USP17L30	ubiquitin specific peptidase 17-like family member 30		ENDORETICULUM			0.0202617	0.0638908
728386	9606	USP17L5	ubiquitin specific peptidase 17-like family member 5		ENDORETICULUM			0.0202617	0.0638908
100288520	9606	USP17L15	ubiquitin specific peptidase 17-like family member 15		ENDORETICULUM			0.0189954	0.0598976
23032	9606	USP33	ubiquitin specific peptidase 33		GOLGI			0.0166624	0.0542501
51514	9606	DTL	denticleless E3 ubiquitin protein ligase homolog (Drosophila)					0.0165733	0.0166066
8314	9606	BAP1	BRCA1 associated protein-1 (ubiquitin carboxy-terminal hydrolase)					0.0161042	0.142078
8193	9606	DPF1	D4, zinc and double PHD fingers family 1					0.0158906	0.299819
50717	9606	DCAF8	DDB1 and CUL4 associated factor 8					0.0150329	0.0675481
26091	9606	HERC4	HECT and RLD domain containing E3 ubiquitin protein ligase 4					0.014366	0.18193
23358	9606	USP24	ubiquitin specific peptidase 24					0.00939062	0.0451002
57695	9606	USP37	ubiquitin specific peptidase 37					0.00922524	0.168432
9736	9606	USP34	ubiquitin specific peptidase 34					0.00814016	0.00179661
55728	9606	N4BP2	NEDD4 binding protein 2					0.00737719	0.0168321
139170	9606	DCAF12L1	DDB1 and CUL4 associated factor 12-like 1					0.00531517	0.00903396
54467	9606	ANKIB1	ankyrin repeat and IBR domain containing 1					0.00516034	0.0472772
26054	9606	SENP6	SUMO1/sentrin specific peptidase 6	SUMO				0.00324613	0.419201
8925	9606	HERC1	HECT and RLD domain containing E3 ubiquitin protein ligase family member 1		GOLGI			0.00213125	0.0018878

## Sheet: Recep Sign Cell cycl Adapt prot
				Growth factors, receptors, signal transducers, cell cycle proteins, adaptor proteins
GeneID	TaxonID	GeneSymbol	GeneDescription	Function Category	ER_GOLGI	CellMembrane	SECRETED	iBAQ_MED_47367_CMX1	iBAQ_MED_47368_CMX2
7112	9606	TMPO	thymopoietin					1923.98	1772.44
5245	9606	PHB	prohibitin					1066.07	782.079
3609	9606	ILF3	interleukin enhancer binding factor 3, 90kDa					643.811	704.319
445582	9606	POTEE	POTE ankyrin domain family, member E					508.38	318.699
3608	9606	ILF2	interleukin enhancer binding factor 2					464.172	385.894
2782	9606	GNB1	guanine nucleotide binding protein (G protein), beta polypeptide 1	Plasma membrane				277.77	200.101
25994	9606	HIGD1A	HIG1 hypoxia inducible domain family, member 1A					258.795	264.649
10857	9606	PGRMC1	progesterone receptor membrane component 1		ENDORETICULUM			193.351	141.226
9774	9606	BCLAF1	BCL2-associated transcription factor 1	Transcription factor				191.999	194.824
9967	9606	THRAP3	thyroid hormone receptor associated protein 3	Transcription factor				190.267	182.273
3954	9606	LETM1	leucine zipper-EF-hand containing transmembrane protein 1	sequestering Ca				180.339	122.391
5757	9606	PTMA	prothymosin, alpha					169.017	243.591
8539	9606	API5	apoptosis inhibitor 5					160.809	134.615
6748	9606	SSR4	signal sequence receptor, delta					146.973	92.3719
2773	9606	GNAI3	guanine nucleotide binding protein (G protein), alpha inhibiting activity polypeptide 3	Plasma membrane		Cell Membrane		146.17	80.2305
1476	9606	CSTB	cystatin B (stefin B)					142.104	148.254
3930	9606	LBR	lamin B receptor					139.49	153.966
988	9606	CDC5L	cell division cycle 5-like	Transcription factor				137.165	115.792
2783	9606	GNB2	guanine nucleotide binding protein (G protein), beta polypeptide 2	Plasma membrane				136.207	121.432
22985	9606	ACIN1	apoptotic chromatin condensation inducer 1					135.621	149.63
54927	9606	CHCHD3	coiled-coil-helix-coiled-coil-helix domain containing 3					135.449	114.983
140576	9606	S100A16	S100 calcium binding protein A16					128.66	147.614
54940	9606	OCIAD1	OCIA domain containing 1	STAT				122.744	83.3682
1622	9606	DBI	diazepam binding inhibitor (GABA receptor modulator, acyl-CoA binding protein)		GOLGI			120.863	80.7691
9184	9606	BUB3	BUB3 mitotic checkpoint protein					117.641	102.019
10849	9606	CD3EAP	CD3e molecule, epsilon associated protein					110.226	133.861
1104	9606	RCC1	regulator of chromosome condensation 1					108.27	93.3625
7447	9606	VSNL1	visinin-like 1					106.047	85.8312
10131	9606	TRAP1	TNF receptor-associated protein 1					104.385	106.583
396	9606	ARHGDIA	Rho GDP dissociation inhibitor (GDI) alpha					101.668	192.409
140823	9606	ROMO1	reactive oxygen species modulator 1					98.8332	52.9745
50848	9606	F11R	F11 receptor	Plasma membrane		Cell Membrane		96.0914	59.2001
6745	9606	SSR1	signal sequence receptor, alpha		ENDORETICULUM			94.4052	124.613
55379	9606	LRRC59	leucine rich repeat containing 59		ENDORETICULUM			94.2513	81.2394
51142	9606	CHCHD2	coiled-coil-helix-coiled-coil-helix domain containing 2					87.1292	85.6562
983	9606	CDK1	cyclin-dependent kinase 1					83.9401	55.5774
6747	9606	SSR3	signal sequence receptor, gamma (translocon-associated protein gamma)					81.956	67.5376
55749	9606	CCAR1	cell division cycle and apoptosis regulator 1					78.3801	68.9458
998	9606	CDC42	cell division cycle 42	Plasma membrane		Cell Membrane		75.5717	69.3763
2771	9606	GNAI2	guanine nucleotide binding protein (G protein), alpha inhibiting activity polypeptide 2	Plasma membrane		Cell Membrane		75.4656	71.9526
10424	9606	PGRMC2	progesterone receptor membrane component 2					74.0562	43.1654
1525	9606	CXADR	coxsackie virus and adenovirus receptor	Plasma membrane		Cell Membrane	SECRETED	73.877	75.2081
57402	9606	S100A14	S100 calcium binding protein A14	Plasma membrane				73.7762	60.9826
27101	9606	CACYBP	calcyclin binding protein					69.862	63.758
11079	9606	RER1	retention in endoplasmic reticulum sorting receptor 1		BOTH			64.8531	42.2929
10672	9606	GNA13	guanine nucleotide binding protein (G protein), alpha 13	Plasma membrane				61.164	41.8531
3068	9606	HDGF	hepatoma-derived growth factor					60.8395	67.0817
2778	9606	GNAS	GNAS complex locus	Plasma membrane			SECRETED	58.3497	50.0631
4288	9606	MKI67	marker of proliferation Ki-67					57.238	59.2786
23197	9606	FAF2	Fas associated factor family member 2		ENDORETICULUM			56.7321	32.6823
10523	9606	CHERP	calcium homeostasis endoplasmic reticulum protein					53.5874	56.7932
57003	9606	CCDC47	coiled-coil domain containing 47		ENDORETICULUM			52.1059	36.0018
57805	9606	CCAR2	cell cycle and apoptosis regulator 2					49.9769	50.5694
1385	9606	CREB1	cAMP responsive element binding protein 1	Transcription factor				48.9878	54.2178
7873	9606	MANF	mesencephalic astrocyte-derived neurotrophic factor		ENDORETICULUM		SECRETED	48.3648	58.3724
4076	9606	CAPRIN1	cell cycle associated protein 1					47.441	42.3182
961	9606	CD47	CD47 molecule	Plasma membrane		Cell Membrane		46.3035	25.5882
1153	9606	CIRBP	cold inducible RNA binding protein					46.1403	30.2396
3895	9606	KTN1	kinectin 1 (kinesin receptor)		ENDORETICULUM			46.0641	37.4692
5356	9606	PLRG1	pleiotropic regulator 1	Transcription factor				45.7024	36.4935
151903	9606	CCDC12	coiled-coil domain containing 12					45.2951	42.0706
2767	9606	GNA11	guanine nucleotide binding protein (G protein), alpha 11 (Gq class)	Plasma membrane		Cell Membrane		44.0615	37.253
90480	9606	GADD45GIP1	growth arrest and DNA-damage-inducible, gamma interacting protein 1					43.9109	26.7231
11140	9606	CDC37	cell division cycle 37					42.9036	49.2992
132299	9606	OCIAD2	OCIA domain containing 2	STAT				42.5866	39.4793
10399	9606	GNB2L1	guanine nucleotide binding protein (G protein), beta polypeptide 2-like 1	Plasma membrane		Cell Membrane		42.4752	48.2605
10146	9606	G3BP1	GTPase activating protein (SH3 domain) binding protein 1			Cell Membrane		41.706	32.3477
56259	9606	CTNNBL1	catenin, beta like 1					41.6605	21.2318
928	9606	CD9	CD9 molecule	Plasma membrane		Cell Membrane		41.5635	25.8214
84303	9606	CHCHD6	coiled-coil-helix-coiled-coil-helix domain containing 6					40.0951	35.7124
6500	9606	SKP1	S-phase kinase-associated protein 1					39.3143	51.0214
89941	9606	RHOT2	ras homolog family member T2	Plasma membrane				39.2568	36.265
9131	9606	AIFM1	apoptosis-inducing factor, mitochondrion-associated, 1					38.1442	36.8158
3550	9606	IK	IK cytokine, down-regulator of HLA II					37.1826	43.1593
1108	9606	CHD4	chromodomain helicase DNA binding protein 4					36.7344	30.3854
10410	9606	IFITM3	interferon induced transmembrane protein 3	Plasma membrane		Cell Membrane		36.6506	29.9867
79577	9606	CDC73	cell division cycle 73					36.084	21.7687
966	9606	CD59	CD59 molecule, complement regulatory protein	Plasma membrane		Cell Membrane	SECRETED	35.7772	35.8916
2776	9606	GNAQ	guanine nucleotide binding protein (G protein), q polypeptide	Plasma membrane				35.5264	24.1234
2810	9606	SFN	stratifin				SECRETED	35.3177	74.3567
10330	9606	CNPY2	canopy FGF signaling regulator 2		ENDORETICULUM			34.5898	26.2374
10911	9606	UTS2	urotensin 2				SECRETED	34.1747	46.6856
7818	9606	DAP3	death associated protein 3	apoptotic signaling				32.5869	17.8683
23786	9606	BCL2L13	BCL2-like 13 (apoptosis facilitator)					31.6371	15.1922
8895	9606	CPNE3	copine III	Ca dependent signaling				31.5298	19.6956
55970	9606	GNG12	guanine nucleotide binding protein (G protein), gamma 12	Plasma membrane		Cell Membrane		30.3446	40.642
10016	9606	PDCD6	programmed cell death 6		ENDORETICULUM			29.8472	12.3019
11083	9606	DIDO1	death inducer-obliterator 1					29.5621	29.4916
27069	9606	GHITM	growth hormone inducible transmembrane protein					29.4808	32.1143
93621	9606	MRFAP1	Morf4 family associated protein 1					29.0224	28.7346
2665	9606	GDI2	GDP dissociation inhibitor 2		GOLGI			27.9597	22.067
10514	9606	MYBBP1A	MYB binding protein (P160) 1a					27.9034	34.7367
23126	9606	POGZ	pogo transposable element with ZNF domain	Transcription factor				26.9202	25.7362
10726	9606	NUDC	nudC nuclear distribution protein					25.9706	25.291
9141	9606	PDCD5	programmed cell death 5					25.1075	24.8488
80279	9606	CDK5RAP3	CDK5 regulatory subunit associated protein 3					25.1041	16.1109
192286	9606	HIGD2A	HIG1 hypoxia inducible domain family, member 2A					24.726	8.42052
4267	9606	CD99	CD99 molecule	Plasma membrane				24.005	30.4916
23589	9606	CARHSP1	calcium regulated heat stable protein 1, 24kDa	Transcription factor				23.821	17.3064
10421	9606	CD2BP2	CD2 (cytoplasmic tail) binding protein 2					22.7795	30.6053
29097	9606	CNIH4	cornichon family AMPA receptor auxiliary protein 4		ENDORETICULUM			21.5652	12.0099
51362	9606	CDC40	cell division cycle 40					21.553	19.0921
10015	9606	PDCD6IP	programmed cell death 6 interacting protein					20.9676	17.6116
10643	9606	IGF2BP3	insulin-like growth factor 2 mRNA binding protein 3					20.7408	15.9395
3934	9606	LCN2	lipocalin 2	sequestering iron			SECRETED	20.4679	14.9952
55246	9606	CCDC25	coiled-coil domain containing 25					20.3436	15.7092
57826	9606	RAP2C	RAP2C, member of RAS oncogene family					19.9894	27.4027
84717	9606	HDGFRP2	hepatoma-derived growth factor-related protein 2					19.7262	24.6413
55914	9606	ERBB2IP	erbb2 interacting protein			Cell Membrane		19.5844	13.8817
55914	9606	ERBB2IP	erbb2 interacting protein			Cell Membrane		19.5844	13.8817
79080	9606	CCDC86	coiled-coil domain containing 86					19.3739	13.6494
8833	9606	GMPS	guanine monophosphate synthase					18.8488	15.145
1969	9606	EPHA2	EPH receptor A2	Kinase		Cell Membrane		18.2934	14.2715
10920	9606	COPS8	COP9 signalosome subunit 8					17.8424	23.5321
57092	9606	PCNP	PEST proteolytic signal containing nuclear protein					17.5809	19.0885
10525	9606	HYOU1	hypoxia up-regulated 1		ENDORETICULUM			17.2902	13.125
4085	9606	MAD2L1	MAD2 mitotic arrest deficient-like 1 (yeast)					17.1992	24.6425
83743	9606	GRWD1	glutamate-rich WD repeat containing 1					16.6397	12.1562
4733	9606	DRG1	developmentally regulated GTP binding protein 1					16.5992	16.988
23394	9606	ADNP	activity-dependent neuroprotector homeobox	Transcription factor				16.4956	12.8075
283489	9606	CHAMP1	chromosome alignment maintaining phosphoprotein 1	Transcription factor				16.3792	19.647
55227	9606	LRRC1	leucine rich repeat containing 1					15.9252	13.9048
55646	9606	LYAR	Ly1 antibody reactive					15.7723	13.4385
51295	9606	ECSIT	ECSIT signalling integrator					15.5424	13.3412
2885	9606	GRB2	growth factor receptor-bound protein 2		GOLGI			15.3157	10.3443
891	9606	CCNB1	cyclin B1					15.1731	15.703
10581	9606	IFITM2	interferon induced transmembrane protein 2	Plasma membrane		Cell Membrane		15.0495	1.99308
10614	9606	HEXIM1	hexamethylene bis-acetamide inducible 1					14.7817	17.3444
9908	9606	G3BP2	GTPase activating protein (SH3 domain) binding protein 2					14.6672	14.3359
91663	9606	MYADM	myeloid-associated differentiation marker					14.6392	14.9494
123016	9606	TTC8	tetratricopeptide repeat domain 8	Plasma membrane		Cell Membrane		14.6355	11.3407
51599	9606	LSR	lipolysis stimulated lipoprotein receptor	Plasma membrane		Cell Membrane		14.4027	16.6338
996	9606	CDC27	cell division cycle 27					13.7907	18.4305
83596	9606	BCL2L12	BCL2-like 12 (proline rich)					13.7066	2.15133
637	9606	BID	BH3 interacting domain death agonist					13.4168	12.2216
79718	9606	TBL1XR1	transducin (beta)-like 1 X-linked receptor 1	Transcription factor				12.7409	6.78175
90624	9606	LYRM7	LYR motif containing 7					12.5724	13.0425
200081	9606	TXLNA	taxilin alpha					12.4733	9.76778
9320	9606	TRIP12	thyroid hormone receptor interactor 12					12.3509	9.73403
56926	9606	NCLN	nicalin					12.2337	8.38166
10644	9606	IGF2BP2	insulin-like growth factor 2 mRNA binding protein 2					12.2186	8.96726
339230	9606	CCDC137	coiled-coil domain containing 137					12.0355	10.6371
84864	9606	MINA	MYC induced nuclear antigen					11.8671	17.7277
3710	9606	ITPR3	inositol 1,4,5-trisphosphate receptor, type 3		ENDORETICULUM			11.8156	9.59378
157313	9606	CDCA2	cell division cycle associated 2					11.7301	10.4053
975	9606	CD81	CD81 molecule	Plasma membrane				11.0122	10.5393
57470	9606	LRRC47	leucine rich repeat containing 47					10.9774	8.24708
83461	9606	CDCA3	cell division cycle associated 3					10.6843	11.001
55143	9606	CDCA8	cell division cycle associated 8					10.4587	11.9733
4074	9606	M6PR	mannose-6-phosphate receptor (cation dependent)					10.4508	4.94074
79180	9606	EFHD2	EF-hand domain family, member D2					10.2613	8.66752
7905	9606	REEP5	receptor accessory protein 5					10.1592	7.42478
50813	9606	COPS7A	COP9 signalosome subunit 7A					10.1255	9.88997
967	9606	CD63	CD63 molecule	Plasma membrane		Cell Membrane		9.82916	8.02787
79714	9606	CCDC51	coiled-coil domain containing 51					9.81492	6.11549
5819	9606	PVRL2	poliovirus receptor-related 2 (herpesvirus entry mediator B)	Plasma membrane		Cell Membrane		9.78333	8.54299
54881	9606	TEX10	testis expressed 10	Transcription factor				9.68125	10.7417
6734	9606	SRPR	signal recognition particle receptor (docking protein)					9.57403	10.0921
26354	9606	GNL3	guanine nucleotide binding protein-like 3 (nucleolar)					9.56704	8.2116
83442	9606	SH3BGRL3	SH3 domain binding glutamate-rich protein like 3					9.56114	7.21118
5817	9606	PVR	poliovirus receptor	Plasma membrane		Cell Membrane	SECRETED	9.38486	4.52188
51390	9606	AIG1	androgen-induced 1					9.31994	2.0712
113130	9606	CDCA5	cell division cycle associated 5	Plasma membrane				9.30034	9.05692
55602	9606	CDKN2AIP	CDKN2A interacting protein					9.27677	6.72036
131474	9606	CHCHD4	coiled-coil-helix-coiled-coil-helix domain containing 4					9.27368	9.3871
4179	9606	CD46	CD46 molecule, complement regulatory protein	Plasma membrane				9.1158	4.7563
55536	9606	CDCA7L	cell division cycle associated 7-like					8.62174	4.88118
10980	9606	COPS6	COP9 signalosome subunit 6					8.61906	6.87831
54737	9606	MPHOSPH8	M-phase phosphoprotein 8					8.46506	8.7476
950	9606	SCARB2	scavenger receptor class B, member 2					8.39299	7.06316
3619	9606	INCENP	inner centromere protein antigens 135/155kDa					8.3141	10.0967
57707	9606	TLDC1	TBC/LysM-associated domain containing 1					8.25755	5.33074
121457	9606	IKBIP	IKBKB interacting protein		ENDORETICULUM			8.07318	10.6976
51434	9606	ANAPC7	anaphase promoting complex subunit 7					8.05838	12.5787
8508	9606	NIPSNAP1	nipsnap homolog 1 (C. elegans)					8.02382	6.47622
79170	9606	PRR15L	proline rich 15-like					7.95875	20.4801
6455	9606	SH3GL1	SH3-domain GRB2-like 1			Cell Membrane		7.84581	5.39522
578	9606	BAK1	BCL2-antagonist/killer 1	Apoptosis signaling	ENDORETICULUM			7.68602	8.50423
50810	9606	HDGFRP3	hepatoma-derived growth factor, related protein 3					7.66052	5.98624
2921	9606	CXCL3	chemokine (C-X-C motif) ligand 3				SECRETED	7.63397	6.67841
8573	9606	CASK	calcium/calmodulin-dependent serine protein kinase (MAGUK family)	Kinase		Cell Membrane		7.57967	4.67666
2764	9606	GMFB	glia maturation factor, beta					7.53534	5.9697
662	9606	BNIP1	BCL2/adenovirus E1B 19kDa interacting protein 1		ENDORETICULUM			7.46576	0.986824
57018	9606	CCNL1	cyclin L1					7.26733	10.0916
2664	9606	GDI1	GDP dissociation inhibitor 1		GOLGI			7.20627	6.82242
26292	9606	MYCBP	MYC binding protein	Transcription factor				7.17818	7.63636
976	9606	ADGRE5	adhesion G protein-coupled receptor E5	Plasma membrane		Cell Membrane	SECRETED	7.14757	5.40372
26505	9606	CNNM3	cyclin and CBS domain divalent metal cation transport mediator 3	Plasma membrane		Cell Membrane		7.1387	4.00172
2935	9606	GSPT1	G1 to S phase transition 1					7.06767	5.37048
1956	9606	EGFR	epidermal growth factor receptor	Kinase		Cell Membrane	SECRETED	7.0087	7.79974
26093	9606	CCDC9	coiled-coil domain containing 9					6.93011	8.8149
3516	9606	RBPJ	recombination signal binding protein for immunoglobulin kappa J region	Transcription factor				6.7868	5.64641
203111	9606	ERICH5	glutamate-rich 5					6.59235	5.80059
1106	9606	CHD2	chromodomain helicase DNA binding protein 2					6.56924	5.972
57620	9606	STIM2	stromal interaction molecule 2	Plasma membrane	ENDORETICULUM			6.52834	6.99109
8881	9606	CDC16	cell division cycle 16					6.49758	7.2483
91748	9606	ELMSAN1	ELM2 and Myb/SANT-like domain containing 1	Transcription factor				6.44413	6.35093
10134	9606	BCAP31	B-cell receptor-associated protein 31	Plasma membrane	ENDORETICULUM			6.37274	6.6926
2770	9606	GNAI1	guanine nucleotide binding protein (G protein), alpha inhibiting activity polypeptide 1	Plasma membrane		Cell Membrane		6.25805	3.30223
1105	9606	CHD1	chromodomain helicase DNA binding protein 1					6.06827	9.2581
2873	9606	GPS1	G protein pathway suppressor 1					6.05841	3.93653
29080	9606	CCDC59	coiled-coil domain containing 59					6.03593	6.37274
1390	9606	CREM	cAMP responsive element modulator	Transcription factor				5.95278	16.4878
131076	9606	CCDC58	coiled-coil domain containing 58					5.91991	7.375
27237	9606	ARHGEF16	Rho guanine nucleotide exchange factor (GEF) 16					5.82509	4.95972
11261	9606	CHP1	calcineurin-like EF-hand protein 1		ENDORETICULUM	Cell Membrane		5.68287	4.87116
9318	9606	COPS2	COP9 signalosome subunit 2					5.60436	5.07771
79886	9606	CAAP1	caspase activity and apoptosis inhibitor 1					5.5657	6.91382
581	9606	BAX	BCL2-associated X protein	Apoptosis signaling	ENDORETICULUM			5.54468	8.52681
8812	9606	CCNK	cyclin K					5.51712	16.4409
8099	9606	CDK2AP1	cyclin-dependent kinase 2 associated protein 1					5.51133	13.8972
7475	9606	WNT6	wingless-type MMTV integration site family, member 6				SECRETED	5.46441	1.45137
114823	9606	LENG8	leukocyte receptor cluster (LRC) member 8					5.45016	2.78729
2787	9606	GNG5	guanine nucleotide binding protein (G protein), gamma 5	Plasma membrane		Cell Membrane		5.38052	2.14451
255252	9606	LRRC57	leucine rich repeat containing 57					5.33485	4.75195
55288	9606	RHOT1	ras homolog family member T1	Plasma membrane				5.33145	3.28502
3482	9606	IGF2R	insulin-like growth factor 2 receptor		GOLGI			5.32726	4.52621
55922	9606	NKRF	NFKB repressing factor					5.12466	5.49827
408	9606	ARRB1	arrestin, beta 1	Plasma membrane		Cell Membrane		5.07749	4.19488
965	9606	CD58	CD58 molecule	Plasma membrane		Cell Membrane		5.02401	4.71781
79879	9606	CCDC134	coiled-coil domain containing 134		ENDORETICULUM		SECRETED	5.00148	8.53884
8533	9606	COPS3	COP9 signalosome subunit 3					4.97437	6.25619
64853	9606	AIDA	axin interactor, dorsalization associated	wnt signaling				4.96554	10.5672
25792	9606	CIZ1	CDKN1A interacting zinc finger protein 1					4.9251	6.13595
79576	9606	NKAP	NFKB activating protein					4.85767	2.44249
23677	9606	SH3BP4	SH3-domain binding protein 4					4.83843	4.9058
51150	9606	SDF4	stromal cell derived factor 4	Plasma membrane	BOTH			4.76351	3.01501
4043	9606	LRPAP1	low density lipoprotein receptor-related protein associated protein 1	Plasma membrane	BOTH			4.7362	6.69063
56005	9606	MYDGF	myeloid-derived growth factor		BOTH		SECRETED	4.60727	4.28036
246184	9606	CDC26	cell division cycle 26					4.5977	11.7301
10200	9606	MPHOSPH6	M-phase phosphoprotein 6					4.52291	2.21247
124808	9606	CCDC43	coiled-coil domain containing 43					4.45685	2.79076
84273	9606	NOA1	nitric oxide associated 1					4.39982	3.39228
115098	9606	CCDC124	coiled-coil domain containing 124					4.39386	2.0612
8225	9606	GTPBP6	GTP binding protein 6 (putative)					4.34702	4.68416
10987	9606	COPS5	COP9 signalosome subunit 5					4.27269	5.38933
11186	9606	RASSF1	Ras association (RalGDS/AF-6) domain family member 1					4.20584	3.03859
4820	9606	NKTR	natural killer cell triggering receptor					4.17127	0.760647
11345	9606	GABARAPL2	GABA(A) receptor-associated protein like 2		GOLGI			4.12284	2.9312
8697	9606	CDC23	cell division cycle 23					4.10541	3.71666
11235	9606	PDCD10	programmed cell death 10	Plasma membrane	GOLGI	Cell Membrane		3.94995	4.71918
10393	9606	ANAPC10	anaphase promoting complex subunit 10					3.90175	5.65976
9166	9606	EBAG9	estrogen receptor binding site associated, antigen, 9	Plasma membrane				3.88772	3.87529
56616	9606	DIABLO	diablo, IAP-binding mitochondrial protein	apoptosis regulation				3.84666	3.10919
55013	9606	CCDC109B	coiled-coil domain containing 109B					3.82006	1.83481
9134	9606	CCNE2	cyclin E2					3.80204	4.44561
57019	9606	CIAPIN1	cytokine induced apoptosis inhibitor 1					3.79879	3.14878
904	9606	CCNT1	cyclin T1					3.78039	11.0639
3709	9606	ITPR2	inositol 1,4,5-trisphosphate receptor, type 2		ENDORETICULUM			3.74061	4.32719
355	9606	FAS	Fas cell surface death receptor	Plasma membrane		Cell Membrane	SECRETED	3.72631	1.53655
23560	9606	GTPBP4	GTP binding protein 4		GOLGI			3.71868	3.10418
392	9606	ARHGAP1	Rho GTPase activating protein 1	Plasma membrane				3.68285	2.63896
6242	9606	RTKN	rhotekin					3.67624	5.69856
9146	9606	HGS	hepatocyte growth factor-regulated tyrosine kinase substrate					3.64148	3.41869
6001	9606	RGS10	regulator of G-protein signaling 10	Plasma membrane				3.64102	3.27872
8650	9606	NUMB	numb homolog (Drosophila)					3.63232	4.03659
51138	9606	COPS4	COP9 signalosome subunit 4					3.61582	5.44735
9824	9606	ARHGAP11A	Rho GTPase activating protein 11A					3.57297	3.6443
7205	9606	TRIP6	thyroid hormone receptor interactor 6	Transcription factor				3.38947	4.17553
119504	9606	ANAPC16	anaphase promoting complex subunit 16					3.37743	5.33838
55697	9606	VAC14	Vac14 homolog (S. cerevisiae)	Signal transduction	ENDORETICULUM			3.37002	3.89769
3459	9606	IFNGR1	interferon gamma receptor 1	Plasma membrane				3.34917	2.75093
124583	9606	CANT1	calcium activated nucleotidase 1					3.34122	1.46138
55787	9606	TXLNG	taxilin gamma					3.21519	2.377
374383	9606	NCR3LG1	natural killer cell cytotoxicity receptor 3 ligand 1			Cell Membrane		3.20489	2.32402
9532	9606	BAG2	BCL2-associated athanogene 2					3.18621	2.25442
81669	9606	CCNL2	cyclin L2					3.13636	7.01623
1616	9606	DAXX	death-domain associated protein					3.13112	3.67179
93081	9606	TEX30	testis expressed 30					3.10207	4.58586
29086	9606	BABAM1	BRISC and BRCA1 A complex member 1					3.09392	2.90438
84458	9606	LCOR	ligand dependent nuclear receptor corepressor	Transcription factor				3.08226	3.33541
598	9606	BCL2L1	BCL2-like 1	Apoptosis signaling	ENDORETICULUM			3.08103	3.42526
4973	9606	OLR1	oxidized low density lipoprotein (lectin-like) receptor 1	Plasma membrane		Cell Membrane	SECRETED	3.04046	2.26403
374354	9606	NHLRC2	NHL repeat containing 2					3.01348	2.71709
8036	9606	SHOC2	SHOC2 leucine-rich repeat scaffold protein					2.95572	3.50202
23708	9606	GSPT2	G1 to S phase transition 2					2.8974	2.48839
81442	9606	OR6N2	olfactory receptor, family 6, subfamily N, member 2	Plasma membrane		Cell Membrane		2.88506	1.76128
79671	9606	NLRX1	NLR family member X1					2.83803	1.58733
54509	9606	RHOF	ras homolog family member F (in filopodia)	Plasma membrane		Cell Membrane		2.81499	3.15379
57085	9606	AGTRAP	angiotensin II receptor-associated protein	Plasma membrane				2.81401	2.02293
57446	9606	NDRG3	NDRG family member 3	N-myc				2.79081	3.12703
948	9606	CD36	CD36 molecule (thrombospondin receptor)	Plasma membrane	GOLGI	Cell Membrane		2.77816	1.4315
134492	9606	NUDCD2	NudC domain containing 2					2.74089	8.98705
85865	9606	GTPBP10	GTP-binding protein 10 (putative)					2.72849	1.9644
6009	9606	RHEB	Ras homolog enriched in brain	Plasma membrane				2.68958	2.21179
7009	9606	TMBIM6	transmembrane BAX inhibitor motif containing 6	apoptotic signaling	ENDORETICULUM			2.66224	3.89051
60492	9606	CCDC90B	coiled-coil domain containing 90B					2.60864	0.973456
2274	9606	FHL2	four and a half LIM domains 2	Transcription factor				2.54266	2.21901
949	9606	SCARB1	scavenger receptor class B, member 1	Plasma membrane		Cell Membrane		2.48919	5.4657
84883	9606	AIFM2	apoptosis-inducing factor, mitochondrion-associated, 2					2.47954	1.79707
29966	9606	STRN3	striatin, calmodulin binding protein 3	Plasma membrane	GOLGI			2.47236	2.38441
221184	9606	CPNE2	copine II	Ca dependent signaling				2.46393	3.58872
54902	9606	TTC19	tetratricopeptide repeat domain 19					2.4411	1.40115
54901	9606	CDKAL1	CDK5 regulatory subunit associated protein 1-like 1		ENDORETICULUM			2.43269	1.51507
54997	9606	TESC	tescalcin	Plasma membrane		Cell Membrane		2.4066	3.27484
7917	9606	BAG6	BCL2-associated athanogene 6					2.37961	2.20217
3430	9606	IFI35	interferon-induced protein 35					2.37361	2.62317
11054	9606	OGFR	opioid growth factor receptor					2.34105	1.75287
9567	9606	GTPBP1	GTP binding protein 1					2.33866	3.27544
81050	9606	OR5AC2	olfactory receptor, family 5, subfamily AC, member 2	Plasma membrane		Cell Membrane		2.29158	1.36922
2045	9606	EPHA7	EPH receptor A7	Kinase		Cell Membrane		2.26261	3.12682
64708	9606	COPS7B	COP9 signalosome subunit 7B					2.25362	1.77912
60491	9606	NIF3L1	NIF3 NGG1 interacting factor 3-like 1					2.24538	0.751728
29945	9606	ANAPC4	anaphase promoting complex subunit 4					2.2375	1.97834
84958	9606	SYTL1	synaptotagmin-like 1	Plasma membrane		Cell Membrane		2.22906	0.903816
9587	9606	MAD2L1BP	MAD2L1 binding protein					2.221	0.170094
65991	9606	FUNDC2	FUN14 domain containing 2	autophagy				2.19478	1.33963
572	9606	BAD	BCL2-associated agonist of cell death	Apoptosis signaling				2.17852	3.3
201161	9606	CENPV	centromere protein V					2.17234	1.62692
57128	9606	LYRM4	LYR motif containing 4					2.17202	3.81922
64682	9606	ANAPC1	anaphase promoting complex subunit 1					2.17089	1.38875
8030	9606	CCDC6	coiled-coil domain containing 6					2.12796	1.31026
8027	9606	STAM	signal transducing adaptor molecule (SH3 domain and ITAM motif) 1					2.10683	2.92629
1947	9606	EFNB1	ephrin-B1					2.0937	2.42712
54475	9606	NLE1	notchless homolog 1 (Drosophila)					2.06205	3.2147
22984	9606	PDCD11	programmed cell death 11					1.97667	1.31474
55631	9606	LRRC40	leucine rich repeat containing 40					1.97272	1.77446
10437	9606	IFI30	interferon, gamma-inducible protein 30	Plasma membrane			SECRETED	1.94899	0.86978
3661	9606	IRF3	interferon regulatory factor 3	Transcription factor				1.94855	1.78619
23607	9606	CD2AP	CD2-associated protein	Plasma membrane				1.93709	3.57426
29889	9606	GNL2	guanine nucleotide binding protein-like 2 (nucleolar)					1.93697	1.28885
119679	9606	OR52J3	olfactory receptor, family 52, subfamily J, member 3	Plasma membrane		Cell Membrane		1.91462	0.180116
59285	9606	CACNG6	calcium channel, voltage-dependent, gamma subunit 6					1.89596	1.24723
5108	9606	PCM1	pericentriolar material 1	cell cycle dependent				1.8787	1.92125
2054	9606	STX2	syntaxin 2					1.86149	0.594272
9319	9606	TRIP13	thyroid hormone receptor interactor 13	Transcription factor				1.85482	1.02234
3622	9606	ING2	inhibitor of growth family, member 2		GOLGI			1.84953	1.04972
10544	9606	PROCR	protein C receptor, endothelial					1.84919	1.64028
890	9606	CCNA2	cyclin A2					1.84588	2.09428
2671	9606	GFER	growth factor, augmenter of liver regeneration				SECRETED	1.83208	1.91585
1894	9606	ECT2	epithelial cell transforming 2					1.80918	1.73266
55313	9606	CPPED1	calcineurin-like phosphoesterase domain containing 1					1.77434	1.11381
54552	9606	GNL3L	guanine nucleotide binding protein-like 3 (nucleolar)-like					1.76315	0.907973
51433	9606	ANAPC5	anaphase promoting complex subunit 5					1.76099	0.985149
990	9606	CDC6	cell division cycle 6					1.75108	1.32983
51074	9606	APIP	APAF1 interacting protein	apoptotic signaling				1.74862	0.765499
94056	9606	SYAP1	synapse associated protein 1	mTORC2-mediated phosphorylation of AKT1	GOLGI			1.739	1.85274
768211	9606	RELL1	RELT-like 1	Plasma membrane		Cell Membrane		1.70767	4.8896
51100	9606	SH3GLB1	SH3-domain GRB2-like endophilin B1					1.69281	0.993082
1729	9606	DIAPH1	diaphanous-related formin 1	Plasma membrane		Cell Membrane		1.67328	1.2865
26578	9606	OSTF1	osteoclast stimulating factor 1					1.66817	1.34045
152137	9606	CCDC50	coiled-coil domain containing 50					1.65991	0.570865
136647	9606	MPLKIP	M-phase specific PLK1 interacting protein		GOLGI			1.63971	3.16943
701	9606	BUB1B	BUB1 mitotic checkpoint serine/threonine kinase B	Kinase				1.63024	0.308608
10519	9606	CIB1	calcium and integrin binding 1 (calmyrin)	Plasma membrane	BOTH	Cell Membrane		1.61682	0.888711
25966	9606	C2CD2	C2 calcium-dependent domain containing 2				SECRETED	1.6149	2.25957
3949	9606	LDLR	low density lipoprotein receptor	Plasma membrane	GOLGI	Cell Membrane		1.59062	1.31922
54939	9606	COMMD4	COMM domain containing 4					1.5502	1.0094
11135	9606	CDC42EP1	CDC42 effector protein (Rho GTPase binding) 1	Plasma membrane				1.54385	1.96117
2059	9606	EPS8	epidermal growth factor receptor pathway substrate 8			Cell Membrane		1.54121	1.42058
6272	9606	SORT1	sortilin 1	Plasma membrane	GOLGI	Cell Membrane		1.53806	0.183916
9181	9606	ARHGEF2	Rho/Rac guanine nucleotide exchange factor (GEF) 2	Plasma membrane	GOLGI	Cell Membrane		1.52633	0.720541
9518	9606	GDF15	growth differentiation factor 15		GOLGI		SECRETED	1.48599	0.889341
8690	9606	JRKL	JRK-like	Transcription factor				1.47591	1.17777
28987	9606	NOB1	NIN1/RPN12 binding protein 1 homolog					1.46686	1.76147
51512	9606	GTSE1	G-2 and S-phase expressed 1					1.46064	1.73456
2794	9606	GNL1	guanine nucleotide binding protein-like 1					1.43962	1.11596
1604	9606	CD55	CD55 molecule, decay accelerating factor for complement (Cromer blood group)	Plasma membrane		Cell Membrane	SECRETED	1.42488	1.50907
219771	9606	CCNY	cyclin Y	Plasma membrane		Cell Membrane		1.42196	2.12147
56904	9606	SH3GLB2	SH3-domain GRB2-like endophilin B2					1.4215	1.81518
2896	9606	GRN	granulin		BOTH		SECRETED	1.38179	0.380688
10695	9606	CNPY3	canopy FGF signaling regulator 3					1.34567	1.13077
58191	9606	CXCL16	chemokine (C-X-C motif) ligand 16	Plasma membrane		Cell Membrane	SECRETED	1.33896	0.240651
553115	9606	PEF1	penta-EF-hand domain containing 1		ENDORETICULUM			1.33066	0.296706
29882	9606	ANAPC2	anaphase promoting complex subunit 2					1.32493	1.58644
9618	9606	TRAF4	TNF receptor-associated factor 4			Cell Membrane		1.3173	0.310316
9771	9606	RAPGEF5	Rap guanine nucleotide exchange factor (GEF) 5					1.31401	0.146522
84901	9606	NFATC2IP	nuclear factor of activated T-cells, cytoplasmic, calcineurin-dependent 2 interacting protein	Transcription factor				1.31191	4.27271
54971	9606	BANP	BTG3 associated nuclear protein					1.29401	1.96678
23192	9606	ATG4B	autophagy related 4B, cysteine peptidase					1.23984	0.562063
283617	9606	OR4K3	olfactory receptor, family 4, subfamily K, member 3 (gene/pseudogene)					1.23119	0.862808
54875	9606	CNTLN	centlein, centrosomal protein	Kinase				1.22543	0.251784
338657	9606	CCDC84	coiled-coil domain containing 84					1.22531	1.13017
8872	9606	CDC123	cell division cycle 123					1.22325	1.852
84306	9606	PDCD2L	programmed cell death 2-like					1.21339	3.50342
991	9606	CDC20	cell division cycle 20					1.21205	2.13079
80305	9606	TRABD	TraB domain containing					1.21079	1.10121
23779	9606	ARHGAP8	Rho GTPase activating protein 8					1.20021	1.66761
83879	9606	CDCA7	cell division cycle associated 7					1.19295	1.19212
160897	9606	GPR180	G protein-coupled receptor 180					1.189	1.5114
9529	9606	BAG5	BCL2-associated athanogene 5					1.18267	1.81709
26130	9606	GAPVD1	GTPase activating protein and VPS9 domains 1					1.18155	1.73247
10081	9606	PDCD7	programmed cell death 7					1.17833	0.822096
11064	9606	CNTRL	centriolin					1.16647	0.108517
64422	9606	ATG3	autophagy related 3					1.15681	1.97134
54676	9606	GTPBP2	GTP binding protein 2					1.14949	0.952531
409	9606	ARRB2	arrestin, beta 2	Plasma membrane		Cell Membrane		1.12869	0.513111
126298	9606	IRGQ	immunity-related GTPase family, Q					1.12687	1.27627
79658	9606	ARHGAP10	Rho GTPase activating protein 10	Plasma membrane		Cell Membrane		1.1128	0.189266
29937	9606	NENF	neudesin neurotrophic factor				SECRETED	1.11256	0.758957
7040	9606	TGFB1	transforming growth factor, beta 1				SECRETED	1.10927	0.636632
23413	9606	NCS1	neuronal calcium sensor 1	Plasma membrane	GOLGI	Cell Membrane		1.08907	0.869851
7181	9606	NR2C1	nuclear receptor subfamily 2, group C, member 1	Transcription factor				1.07565	0.949355
57585	9606	CRAMP1	cramped chromatin regulator homolog 1	Transcription factor				1.07431	0.580452
6451	9606	SH3BGRL	SH3 domain binding glutamate-rich protein like					1.06576	0.426654
23515	9606	MORC3	MORC family CW-type zinc finger 3					1.05548	0.56309
94059	9606	LENG9	leukocyte receptor cluster (LRC) member 9					1.03799	1.41117
9474	9606	ATG5	autophagy related 5					1.03701	0.624688
26504	9606	CNNM4	cyclin and CBS domain divalent metal cation transport mediator 4	Plasma membrane		Cell Membrane		1.03531	0.223125
57479	9606	PRR12	proline rich 12	Transcription factor				1.03395	1.20005
55280	9606	CWF19L1	CWF19-like 1, cell cycle control (S. pombe)					1.0338	1.42638
9133	9606	CCNB2	cyclin B2					1.03372	2.13033
261726	9606	TIPRL	TOR signaling pathway regulator					1.02131	4.25322
9531	9606	BAG3	BCL2-associated athanogene 3					1.00924	0.839896
2050	9606	EPHB4	EPH receptor B4	Kinase		Cell Membrane		1.00824	1.41631
54880	9606	BCOR	BCL6 corepressor	Transcription factor				1.00518	0.711978
9577	9606	BRE	brain and reproductive organ-expressed (TNFRSF1A modulator)	anti-apoptotic				0.998631	0.774719
55702	9606	CCDC94	coiled-coil domain containing 94					0.988749	2.5004
54820	9606	NDE1	nudE neurodevelopment protein 1					0.987397	0.305019
254427	9606	PROSER2	proline and serine rich 2					0.982425	1.16767
83698	9606	CALN1	calneuron 1	Plasma membrane		Cell Membrane		0.958952	1.32605
929	9606	CD14	CD14 molecule	Plasma membrane	GOLGI	Cell Membrane		0.91928	1.41908
8518	9606	IKBKAP	inhibitor of kappa light polypeptide gene enhancer in B-cells, kinase complex-associated protein					0.8966	0.60575
6257	9606	RXRB	retinoid X receptor, beta	Transcription factor				0.890979	0.655932
1027	9606	CDKN1B	cyclin-dependent kinase inhibitor 1B (p27, Kip1)					0.890059	0.665814
9475	9606	ROCK2	Rho-associated, coiled-coil containing protein kinase 2	Kinase		Cell Membrane		0.887605	0.935725
115948	9606	CCDC151	coiled-coil domain containing 151					0.877392	0.25432
133957	9606	CCDC127	coiled-coil domain containing 127					0.876783	0.493145
9854	9606	C2CD2L	C2CD2-like					0.861901	0.174989
23385	9606	NCSTN	nicastrin	Plasma membrane	BOTH			0.842796	2.02185
151613	9606	TTC14	tetratricopeptide repeat domain 14					0.83779	0.58824
80381	9606	CD276	CD276 molecule					0.837298	0.614917
4756	9606	NEO1	neogenin 1	Plasma membrane	GOLGI	Cell Membrane		0.832778	0.501136
84955	9606	NUDCD1	NudC domain containing 1					0.829529	1.02823
3433	9606	IFIT2	interferon-induced protein with tetratricopeptide repeats 2		ENDORETICULUM			0.822697	0.133996
1490	9606	CTGF	connective tissue growth factor	Plasma membrane			SECRETED	0.818621	0.584296
741	9606	ZNHIT2	zinc finger, HIT-type containing 2					0.807971	0.805043
705	9606	BYSL	bystin-like					0.805406	0.807857
22880	9606	MORC2	MORC family CW-type zinc finger 2					0.803295	0.869437
11243	9606	PMF1	polyamine-modulated factor 1					0.801065	2.6117
63035	9606	BCORL1	BCL6 corepressor-like 1					0.78929	0.473945
59307	9606	SIGIRR	single immunoglobulin and toll-interleukin 1 receptor (TIR) domain					0.787677	0.291406
9049	9606	AIP	aryl hydrocarbon receptor interacting protein					0.774292	0.241628
23365	9606	ARHGEF12	Rho guanine nucleotide exchange factor (GEF) 12					0.754995	0.568678
10254	9606	STAM2	signal transducing adaptor molecule (SH3 domain and ITAM motif) 2					0.754723	0.674309
10011	9606	SRA1	steroid receptor RNA activator 1					0.751793	0.834532
8904	9606	CPNE1	copine I	Ca dependent signaling				0.746606	0.284133
359948	9606	IRF2BP2	interferon regulatory factor 2 binding protein 2	Transcription factor				0.746057	1.41093
2041	9606	EPHA1	EPH receptor A1	Kinase		Cell Membrane		0.737852	0.468589
29888	9606	STRN4	striatin, calmodulin binding protein 4			Cell Membrane		0.692609	1.14008
51719	9606	CAB39	calcium binding protein 39					0.683046	1.1292
9138	9606	ARHGEF1	Rho guanine nucleotide exchange factor (GEF) 1	Plasma membrane				0.659485	0.773609
23580	9606	CDC42EP4	CDC42 effector protein (Rho GTPase binding) 4					0.658182	1.6753
10669	9606	CGREF1	cell growth regulator with EF-hand domain 1				SECRETED	0.656284	0.199728
3660	9606	IRF2	interferon regulatory factor 2	Transcription factor				0.653168	0.754784
57662	9606	CAMSAP3	calmodulin regulated spectrin-associated protein family, member 3					0.649886	0.525384
54472	9606	TOLLIP	toll interacting protein					0.646555	1.54185
121551	9606	BTBD11	BTB (POZ) domain containing 11					0.619746	0.0995016
54206	9606	ERRFI1	ERBB receptor feedback inhibitor 1	Plasma membrane		Cell Membrane		0.61405	0.139013
54206	9606	ERRFI1	ERBB receptor feedback inhibitor 1	Plasma membrane		Cell Membrane		0.61405	0.139013
7289	9606	TULP3	tubby like protein 3	Transcription factor		Cell Membrane	SECRETED	0.61177	0.313005
29099	9606	COMMD9	COMM domain containing 9		GOLGI			0.596059	0.13933
55003	9606	PAK1IP1	PAK1 interacting protein 1	Plasma membrane				0.594878	0.230182
80346	9606	REEP4	receptor accessory protein 4		ENDORETICULUM			0.594167	0.133166
1111	9606	CHEK1	checkpoint kinase 1	Kinase				0.587783	0.930107
11212	9606	PROSC	proline synthetase co-transcribed homolog (bacterial)					0.583104	0.844283
8874	9606	ARHGEF7	Rho guanine nucleotide exchange factor (GEF) 7					0.559817	0.430786
283431	9606	GAS2L3	growth arrest-specific 2 like 3					0.5522	0.742333
8379	9606	MAD1L1	MAD1 mitotic arrest deficient-like 1 (yeast)					0.551351	0.767995
23523	9606	CABIN1	calcineurin binding protein 1					0.54529	1.03417
2101	9606	ESRRA	estrogen-related receptor alpha	Transcription factor				0.543724	0.490893
26205	9606	GMEB2	glucocorticoid modulatory element binding protein 2	Transcription factor				0.534772	0.0621121
55114	9606	ARHGAP17	Rho GTPase activating protein 17			Cell Membrane		0.534666	0.569674
26145	9606	IRF2BP1	interferon regulatory factor 2 binding protein 1	Transcription factor				0.532953	0.617232
51292	9606	GMPR2	guanosine monophosphate reductase 2					0.521391	0.649777
23263	9606	MCF2L	MCF.2 cell line derived transforming sequence-like	Plasma membrane		Cell Membrane		0.51663	0.0502573
9213	9606	XPR1	xenotropic and polytropic retrovirus receptor 1	Plasma membrane	GOLGI	Cell Membrane		0.514391	0.172007
54870	9606	QRICH1	glutamine-rich 1					0.512419	0.598037
977	9606	CD151	CD151 molecule (Raph blood group)	Plasma membrane				0.512275	1.17724
4486	9606	MST1R	macrophage stimulating 1 receptor	Kinase				0.502276	0.180077
5738	9606	PTGFRN	prostaglandin F2 receptor inhibitor		GOLGI			0.500399	0.317064
63967	9606	CLSPN	claspin		GOLGI			0.494476	0.525679
285590	9606	SH3PXD2B	SH3 and PX domains 2B					0.491176	0.870458
10489	9606	LRRC41	leucine rich repeat containing 41					0.488086	0.500994
57584	9606	ARHGAP21	Rho GTPase activating protein 21		GOLGI	Cell Membrane		0.485035	0.258293
2048	9606	EPHB2	EPH receptor B2	Kinase		Cell Membrane		0.48054	1.29496
85440	9606	DOCK7	dedicator of cytokinesis 7					0.478555	0.447157
157922	9606	CAMSAP1	calmodulin regulated spectrin-associated protein 1					0.477642	0.394275
9986	9606	RCE1	Ras converting CAAX endopeptidase 1					0.476967	0.0892707
90324	9606	CCDC97	coiled-coil domain containing 97					0.465818	0.654256
317762	9606	CCDC85C	coiled-coil domain containing 85C					0.465342	0.329397
905	9606	CCNT2	cyclin T2					0.464988	0.368298
9530	9606	BAG4	BCL2-associated athanogene 4					0.460925	0.719405
58513	9606	EPS15L1	epidermal growth factor receptor pathway substrate 15-like 1	Plasma membrane		Cell Membrane		0.460033	0.979154
10010	9606	TANK	TRAF family member-associated NFKB activator					0.458613	0.307659
11339	9606	OIP5	Opa interacting protein 5					0.456594	0.693527
7813	9606	EVI5	ecotropic viral integration site 5	cell cycle progression	GOLGI			0.453935	0.201872
57224	9606	NHSL1	NHS-like 1					0.453898	0.183572
10435	9606	CDC42EP2	CDC42 effector protein (Rho GTPase binding) 2	Plasma membrane				0.453351	0.232111
1107	9606	CHD3	chromodomain helicase DNA binding protein 3					0.443005	1.51259
55791	9606	LRIF1	ligand dependent nuclear receptor interacting factor 1					0.428482	0.370113
79971	9606	WLS	wntless Wnt ligand secretion mediator		GOLGI			0.426749	0.327719
55761	9606	TTC17	tetratricopeptide repeat domain 17			Cell Membrane		0.425934	0.658662
9538	9606	EI24	etoposide induced 2.4	apoptosis	BOTH			0.420963	1.23513
6374	9606	CXCL5	chemokine (C-X-C motif) ligand 5				SECRETED	0.420742	0.563056
51669	9606	SARAF	store-operated calcium entry-associated regulatory factor	calcium ion transport	ENDORETICULUM			0.415007	0.407025
1942	9606	EFNA1	ephrin-A1	Plasma membrane		Cell Membrane	SECRETED	0.411673	0.440809
57407	9606	NMRAL1	NmrA-like family domain containing 1	Redox sensor protein				0.406241	0.317723
10241	9606	CALCOCO2	calcium binding and coiled-coil domain 2					0.398276	0.657388
84125	9606	LRRIQ1	leucine-rich repeats and IQ motif containing 1					0.394821	0.437472
7182	9606	NR2C2	nuclear receptor subfamily 2, group C, member 2	Transcription factor				0.389763	1.2059
4240	9606	MFGE8	milk fat globule-EGF factor 8 protein				SECRETED	0.388293	0.405945
11124	9606	FAF1	Fas (TNFRSF6) associated factor 1					0.385228	2.6372
9322	9606	TRIP10	thyroid hormone receptor interactor 10	Plasma membrane	GOLGI	Cell Membrane		0.378526	1.08417
9847	9606	C2CD5	C2 calcium-dependent domain containing 5			Cell Membrane		0.374914	0.60857
55662	9606	HIF1AN	hypoxia inducible factor 1, alpha subunit inhibitor					0.374124	1.27177
5329	9606	PLAUR	plasminogen activator, urokinase receptor	Plasma membrane		Cell Membrane	SECRETED	0.373872	0.636691
56927	9606	GPR108	G protein-coupled receptor 108					0.373653	0.182741
85021	9606	REPS1	RALBP1 associated Eps domain containing 1	Plasma membrane				0.362047	0.272556
54805	9606	CNNM2	cyclin and CBS domain divalent metal cation transport mediator 2			Cell Membrane		0.361338	0.164401
10788	9606	IQGAP2	IQ motif containing GTPase activating protein 2					0.359033	0.353878
5998	9606	RGS3	regulator of G-protein signaling 3	Plasma membrane		Cell Membrane		0.357948	0.0586903
51654	9606	CDK5RAP1	CDK5 regulatory subunit associated protein 1					0.35764	0.245414
57217	9606	TTC7A	tetratricopeptide repeat domain 7A					0.355481	0.0814806
645811	9606	CCDC154	coiled-coil domain containing 154					0.347376	0.12702
26574	9606	AATF	apoptosis antagonizing transcription factor	Transcription factor	GOLGI			0.346439	1.67213
972	9606	CD74	CD74 molecule, major histocompatibility complex, class II invariant chain	Plasma membrane		Cell Membrane		0.336622	1.23704
81839	9606	VANGL1	VANGL planar cell polarity protein 1			Cell Membrane		0.335163	0.783496
63922	9606	CHTF18	chromosome transmission fidelity factor 18					0.334608	0.651607
79865	9606	TREML2	triggering receptor expressed on myeloid cells-like 2	Plasma membrane		Cell Membrane		0.333825	0.14429
2909	9606	ARHGAP35	Rho GTPase activating protein 35					0.332325	0.0275124
81617	9606	CAB39L	calcium binding protein 39-like					0.317391	0.337186
6256	9606	RXRA	retinoid X receptor, alpha	Transcription factor				0.315419	0.313354
55655	9606	NLRP2	NLR family, pyrin domain containing 2		GOLGI			0.311518	0.57937
9325	9606	TRIP4	thyroid hormone receptor interactor 4	Transcription factor				0.309952	0.772967
353164	9606	TAS2R42	taste receptor, type 2, member 42					0.306332	43.998
26020	9606	LRP10	low density lipoprotein receptor-related protein 10					0.301427	0.45103
92799	9606	SHKBP1	SH3KBP1 binding protein 1					0.301232	0.408266
1856	9606	DVL2	dishevelled segment polarity protein 2			Cell Membrane		0.298572	0.0818294
126204	9606	NLRP13	NLR family, pyrin domain containing 13					0.297992	0.0977713
51244	9606	CCDC174	coiled-coil domain containing 174					0.297076	0.155086
25801	9606	GCA	grancalcin, EF-hand calcium binding protein	Plasma membrane				0.295761	1.27888
23370	9606	ARHGEF18	Rho/Rac guanine nucleotide exchange factor (GEF) 18					0.294586	0.391001
8727	9606	CTNNAL1	catenin (cadherin-associated protein), alpha-like 1	Plasma membrane		Cell Membrane		0.293927	0.774034
440193	9606	CCDC88C	coiled-coil domain containing 88C					0.291341	0.217217
960	9606	CD44	CD44 molecule (Indian blood group)	Plasma membrane	GOLGI	Cell Membrane		0.288363	0.075753
2063	9606	NR2F6	nuclear receptor subfamily 2, group F, member 6	Transcription factor				0.283521	0.309249
343099	9606	CCDC18	coiled-coil domain containing 18					0.279687	3.62931
94134	9606	ARHGAP12	Rho GTPase activating protein 12					0.27888	0.755571
9066	9606	SYT7	synaptotagmin VII	Ca2+ sensor				0.278122	0.607819
116840	9606	CNTROB	centrobin, centrosomal BRCA2 interacting protein					0.271894	0.101735
64359	9606	NXN	nucleoredoxin					0.265636	0.558035
7187	9606	TRAF3	TNF receptor-associated factor 3					0.265307	0.310081
55620	9606	STAP2	signal transducing adaptor family member 2					0.263806	0.949999
80328	9606	ULBP2	UL16 binding protein 2	Plasma membrane	ENDORETICULUM	Cell Membrane	SECRETED	0.263691	0.425586
8678	9606	BECN1	beclin 1, autophagy related		ENDORETICULUM			0.262257	0.602214
3476	9606	IGBP1	immunoglobulin (CD79A) binding protein 1					0.261097	0.49036
55622	9606	TTC27	tetratricopeptide repeat domain 27					0.255323	0.22208
1382	9606	CRABP2	cellular retinoic acid binding protein 2	TC	ENDORETICULUM			0.252064	0.171191
23508	9606	TTC9	tetratricopeptide repeat domain 9					0.250617	0.270098
2275	9606	FHL3	four and a half LIM domains 3					0.249438	0.234167
79065	9606	ATG9A	autophagy related 9A					0.248424	0.181066
2886	9606	GRB7	growth factor receptor-bound protein 7			Cell Membrane		0.248091	0.201109
2049	9606	EPHB3	EPH receptor B3	Kinase		Cell Membrane		0.247205	1.2497
23002	9606	DAAM1	dishevelled associated activator of morphogenesis 1	Plasma membrane				0.246743	0.349553
5916	9606	RARG	retinoic acid receptor, gamma	Transcription factor				0.243702	0.0630581
8045	9606	RASSF7	Ras association (RalGDS/AF-6) domain family (N-terminal) member 7					0.243116	0.695525
653519	9606	GPR89A	G protein-coupled receptor 89A					0.241817	0.751834
51463	9606	GPR89B	G protein-coupled receptor 89B					0.241817	0.751834
94121	9606	SYTL4	synaptotagmin-like 4			Cell Membrane		0.241243	0.304379
51343	9606	FZR1	fizzy/cell division cycle 20 related 1					0.238291	0.185201
23271	9606	CAMSAP2	calmodulin regulated spectrin-associated protein family, member 2		GOLGI			0.235702	0.0864219
9236	9606	CCPG1	cell cycle progression 1					0.234552	0.276306
3321	9606	IGSF3	immunoglobulin superfamily, member 3					0.230682	0.181878
7804	9606	LRP8	low density lipoprotein receptor-related protein 8, apolipoprotein e receptor	Plasma membrane		Cell Membrane	SECRETED	0.228737	0.026535
2768	9606	GNA12	guanine nucleotide binding protein (G protein) alpha 12	Plasma membrane				0.228513	0.607285
57447	9606	NDRG2	NDRG family member 2	N-myc	GOLGI			0.228445	0.26936
28952	9606	CCDC22	coiled-coil domain containing 22					0.227607	0.0669312
64591	9606	TSPY2	testis specific protein, Y-linked 2					0.226684	0.256665
9253	9606	NUMBL	numb homolog (Drosophila)-like					0.226006	0.0370784
3161	9606	HMMR	hyaluronan-mediated motility receptor (RHAMM)					0.223195	0.30681
55036	9606	CCDC40	coiled-coil domain containing 40					0.21963	0.0801291
57099	9606	AVEN	apoptosis, caspase activation inhibitor					0.219416	0.427277
79710	9606	MORC4	MORC family CW-type zinc finger 4					0.219115	0.795804
143884	9606	CWF19L2	CWF19-like 2, cell cycle control (S. pombe)					0.21773	0.133118
9111	9606	NMI	N-myc (and STAT) interactor					0.215238	0.596002
60485	9606	SAV1	salvador family WW domain containing protein 1					0.210817	0.143331
80143	9606	SIKE1	suppressor of IKBKE 1					0.210477	0.300248
100289087	9606	TSPY10	testis specific protein, Y-linked 10					0.208788	0.236402
728137	9606	TSPY3	testis specific protein, Y-linked 3					0.208788	0.236402
728395	9606	TSPY4	testis specific protein, Y-linked 4					0.208788	0.236402
728403	9606	TSPY8	testis specific protein, Y-linked 8					0.208788	0.236402
9826	9606	ARHGEF11	Rho guanine nucleotide exchange factor (GEF) 11	Plasma membrane				0.206988	0.120528
8914	9606	TIMELESS	timeless circadian clock	Transcription factor				0.206813	0.0423768
28964	9606	GIT1	G protein-coupled receptor kinase interacting ArfGAP 1					0.205969	0.439244
89846	9606	FGD3	FYVE, RhoGEF and PH domain containing 3		GOLGI			0.204334	0.205719
63898	9606	SH2D4A	SH2 domain containing 4A					0.203865	0.0503148
1730	9606	DIAPH2	diaphanous-related formin 2		ENDORETICULUM			0.200475	0.205119
10818	9606	FRS2	fibroblast growth factor receptor substrate 2	Plasma membrane				0.199265	0.0212674
79832	9606	QSER1	glutamine and serine rich 1					0.19831	0.292019
60558	9606	GUF1	GUF1 homolog, GTPase					0.195816	0.247989
11321	9606	GPN1	GPN-loop GTPase 1					0.193705	1.83686
26146	9606	TRAF3IP1	TNF receptor-associated factor 3 interacting protein 1					0.191941	0.0192432
10397	9606	NDRG1	N-myc downstream regulated 1	Plasma membrane		Cell Membrane		0.185498	0.816695
9982	9606	FGFBP1	fibroblast growth factor binding protein 1	Plasma membrane		Cell Membrane	SECRETED	0.180007	0.146483
10318	9606	TNIP1	TNFAIP3 interacting protein 1	Transcription factor				0.177974	0.100632
51379	9606	CRLF3	cytokine receptor-like factor 3					0.177456	0.144415
80005	9606	DOCK5	dedicator of cytokinesis 5					0.1747	0.0607028
55604	9606	LRRC16A	leucine rich repeat containing 16A					0.172446	0.0820391
53834	9606	FGFRL1	fibroblast growth factor receptor-like 1	Plasma membrane	GOLGI			0.169618	0.151
286262	9606	TPRN	taperin					0.168482	0.200656
357	9606	SHROOM2	shroom family member 2	Plasma membrane		Cell Membrane		0.165827	0.162968
394	9606	ARHGAP5	Rho GTPase activating protein 5		ENDORETICULUM			0.16545	0.227202
55075	9606	UACA	uveal autoantigen with coiled-coil domains and ankyrin repeats					0.162873	0.446755
2060	9606	EPS15	epidermal growth factor receptor pathway substrate 15			Cell Membrane		0.162836	0.41217
51335	9606	NGRN	neugrin, neurite outgrowth associated				SECRETED	0.152132	1.94784
3606	9606	IL18	interleukin 18				SECRETED	0.150901	0.229152
4853	9606	NOTCH2	notch 2	Transcription factor		Cell Membrane		0.150722	0.0752113
55074	9606	OXR1	oxidation resistance 1					0.150515	0.365941
145781	9606	GCOM1	GRINL1A complex locus 1			Cell Membrane		0.149948	0.026047
892	9606	CCNC	cyclin C					0.149931	0.219702
1819	9606	DRG2	developmentally regulated GTP binding protein 2					0.149396	0.425715
657	9606	BMPR1A	bone morphogenetic protein receptor, type IA	Kinase				0.147816	0.726504
10533	9606	ATG7	autophagy related 7					0.146165	0.189526
84299	9606	MIEN1	migration and invasion enhancer 1			Cell Membrane		0.145492	0.969064
6305	9606	SBF1	SET binding factor 1					0.144854	0.159851
56674	9606	TMEM9B	TMEM9 domain family, member B					0.144555	0.143698
23130	9606	ATG2A	autophagy related 2A					0.141261	0.334074
51199	9606	NIN	ninein (GSK3B interacting protein)					0.140433	0.325392
8317	9606	CDC7	cell division cycle 7	Kinase				0.138817	0.0570194
9104	9606	RGN	regucalcin					0.137949	0.024152
51735	9606	RAPGEF6	Rap guanine nucleotide exchange factor (GEF) 6	Plasma membrane		Cell Membrane		0.137823	0.156275
83538	9606	TTC25	tetratricopeptide repeat domain 25					0.136778	0.339653
79573	9606	TTC13	tetratricopeptide repeat domain 13					0.135922	0.393645
23143	9606	LRCH1	leucine-rich repeats and calponin homology (CH) domain containing 1					0.134179	0.102732
7186	9606	TRAF2	TNF receptor-associated factor 2					0.133061	0.176754
79747	9606	ADGB	androglobin					0.132939	0.0554603
2863	9606	GPR39	G protein-coupled receptor 39	Plasma membrane		Cell Membrane		0.132931	0.0637208
23548	9606	TTC33	tetratricopeptide repeat domain 33					0.132582	0.206818
197358	9606	NLRC3	NLR family, CARD domain containing 3					0.131737	0.283574
3508	9606	IGHMBP2	immunoglobulin mu binding protein 2					0.130679	0.584434
4034	9606	LRCH4	leucine-rich repeats and calponin homology (CH) domain containing 4					0.127664	0.26284
388341	9606	LRRC75A	leucine rich repeat containing 75A					0.127321	0.461869
55701	9606	ARHGEF40	Rho guanine nucleotide exchange factor (GEF) 40					0.127033	0.207406
11007	9606	CCDC85B	coiled-coil domain containing 85B					0.126337	0.200571
57572	9606	DOCK6	dedicator of cytokinesis 6					0.126163	0.0959381
10325	9606	RRAGB	Ras-related GTP binding B					0.124722	0.0410509
677	9606	ZFP36L1	ZFP36 ring finger protein-like 1					0.123903	0.0335598
10045	9606	SH2D3A	SH2 domain containing 3A					0.122397	0.0938741
390442	9606	OR11H4	olfactory receptor, family 11, subfamily H, member 4	Plasma membrane		Cell Membrane		0.117602	0.189006
51368	9606	TEX264	testis expressed 264				SECRETED	0.116434	0.31258
55088	9606	CCDC186	coiled-coil domain containing 186					0.115857	0.302159
23616	9606	SH3BP1	SH3-domain binding protein 1					0.11423	0.181569
9994	9606	CASP8AP2	caspase 8 associated protein 2					0.110998	1.1794
60626	9606	RIC8A	RIC8 guanine nucleotide exchange factor A			Cell Membrane		0.110923	0.24409
902	9606	CCNH	cyclin H					0.108431	0.0867171
54550	9606	NECAB2	N-terminal EF-hand calcium binding protein 2					0.106695	0.176308
1855	9606	DVL1	dishevelled segment polarity protein 1			Cell Membrane		0.106332	0.0285298
55973	9606	BCAP29	B-cell receptor-associated protein 29					0.105433	0.0503011
9721	9606	GPRIN2	G protein regulated inducer of neurite outgrowth 2					0.104436	0.0642295
10691	9606	GMEB1	glucocorticoid modulatory element binding protein 1	Transcription factor				0.104144	0.0137482
9615	9606	GDA	guanine deaminase					0.103671	0.212816
80125	9606	CCDC33	coiled-coil domain containing 33					0.103069	0.0134033
729665	9606	CCDC175	coiled-coil domain containing 175					0.101961	0.197523
10276	9606	NET1	neuroepithelial cell transforming 1					0.0994075	0.178772
201176	9606	ARHGAP27	Rho GTPase activating protein 27					0.0986514	0.103734
6654	9606	SOS1	son of sevenless homolog 1 (Drosophila)					0.0972638	0.00953113
124790	9606	HEXIM2	hexamethylene bis-acetamide inducible 2					0.0970409	0.0145834
80164	9606	PRR36	proline rich 36					0.0946204	0.170815
3643	9606	INSR	insulin receptor	Kinase		Cell Membrane		0.0907221	0.103679
342979	9606	PALM3	paralemmin 3	Plasma membrane		Cell Membrane		0.0889492	0.118423
27250	9606	PDCD4	programmed cell death 4 (neoplastic transformation inhibitor)					0.0865807	1.00997
1145	9606	CHRNE	cholinergic receptor, nicotinic, epsilon (muscle)	Plasma membrane		Cell Membrane		0.0861568	0.0691494
22795	9606	NID2	nidogen 2 (osteonidogen)				SECRETED	0.0840269	0.595761
54843	9606	SYTL2	synaptotagmin-like 2	Plasma membrane		Cell Membrane		0.0837187	0.093237
51397	9606	COMMD10	COMM domain containing 10					0.0827735	0.116173
676	9606	BRDT	bromodomain, testis-specific					0.0823749	0.00573639
755	9606	C21orf2	chromosome 21 open reading frame 2					0.0811354	0.0155188
6655	9606	SOS2	son of sevenless homolog 2 (Drosophila)					0.0807292	0.00944178
7984	9606	ARHGEF5	Rho guanine nucleotide exchange factor (GEF) 5					0.0803218	0.012971
9321	9606	TRIP11	thyroid hormone receptor interactor 11	Transcription factor	GOLGI			0.0792705	0.0331169
8312	9606	AXIN1	axin 1	wnt signaling		Cell Membrane		0.0786204	0.308038
51550	9606	CINP	cyclin-dependent kinase 2 interacting protein					0.0754362	0.556764
10199	9606	MPHOSPH10	M-phase phosphoprotein 10 (U3 small nucleolar ribonucleoprotein)					0.0752535	0.11221
1471	9606	CST3	cystatin C				SECRETED	0.0746341	1.21761
1475	9606	CSTA	cystatin A (stefin A)					0.0741943	2.74691
79801	9606	SHCBP1	SHC SH2-domain binding protein 1					0.0737344	0.209612
64121	9606	RRAGC	Ras-related GTP binding C					0.0726346	0.121274
5116	9606	PCNT	pericentrin	cell cycle dependent				0.0721478	0.0359006
27085	9606	MTBP	MDM2 binding protein					0.0717368	0.238327
64766	9606	S100PBP	S100P binding protein					0.0717109	0.0840113
29899	9606	GPSM2	G-protein signaling modulator 2					0.07088	0.133334
3480	9606	IGF1R	insulin-like growth factor 1 receptor	Kinase		Cell Membrane		0.0695748	0.0598108
65059	9606	RAPH1	Ras association (RalGDS/AF-6) and pleckstrin homology domains 1	Plasma membrane		Cell Membrane		0.0693382	0.343866
9813	9606	EFCAB14	EF-hand calcium binding domain 14					0.0690894	0.0985749
6653	9606	SORL1	sortilin-related receptor, L(DLR class) A repeats containing		BOTH		SECRETED	0.0639785	0.296176
79809	9606	TTC21B	tetratricopeptide repeat domain 21B					0.0629092	0.0396709
8660	9606	IRS2	insulin receptor substrate 2					0.0608912	0.0727386
93664	9606	CADPS2	Ca++-dependent secretion activator 2			Cell Membrane		0.0589705	0.0193844
220869	9606	CBWD5	COBW domain containing 5					0.0586792	0.025131
4040	9606	LRP6	low density lipoprotein receptor-related protein 6	Plasma membrane	BOTH			0.0585494	0.0333529
84904	9606	ARHGEF39	Rho guanine nucleotide exchange factor (GEF) 39			Cell Membrane		0.0577829	0.0458625
4919	9606	ROR1	receptor tyrosine kinase-like orphan receptor 1	Kinase				0.0565582	0.0143497
8618	9606	CADPS	Ca++-dependent secretion activator			Cell Membrane		0.0556656	0.0275889
221806	9606	VWDE	von Willebrand factor D and EGF domains				SECRETED	0.0553489	0.311881
53637	9606	S1PR5	sphingosine-1-phosphate receptor 5	Plasma membrane		Cell Membrane		0.0553188	0.0627356
9738	9606	CCP110	centriolar coiled coil protein 110kDa					0.055101	0.0961472
125488	9606	TTC39C	tetratricopeptide repeat domain 39C					0.0546402	0.521683
3621	9606	ING1	inhibitor of growth family, member 1					0.0524572	1.81754
1538	9606	CYLC1	cylicin, basic protein of sperm head cytoskeleton 1					0.0517348	0.668373
644019	9606	CBWD6	COBW domain containing 6					0.0515169	0.0220636
55871	9606	CBWD1	COBW domain containing 1					0.0510663	0.0218706
10293	9606	TRAIP	TRAF interacting protein					0.0498788	0.077753
445571	9606	CBWD3	COBW domain containing 3					0.0490637	0.0210129
2911	9606	GRM1	glutamate receptor, metabotropic 1	Plasma membrane		Cell Membrane		0.0488987	0.0198875
9815	9606	GIT2	G protein-coupled receptor kinase interacting ArfGAP 2					0.0482053	0.101232
665	9606	BNIP3L	BCL2/adenovirus E1B 19kDa interacting protein 3-like		ENDORETICULUM			0.0480908	0.0951918
8323	9606	FZD6	frizzled class receptor 6	Plasma membrane		Cell Membrane		0.0476086	0.138307
121512	9606	FGD4	FYVE, RhoGEF and PH domain containing 4		GOLGI			0.0455815	0.0752637
55890	9606	GPRC5C	G protein-coupled receptor, class C, group 5, member C	Plasma membrane		Cell Membrane		0.0440145	0.0774355
57148	9606	RALGAPB	Ral GTPase activating protein, beta subunit (non-catalytic)					0.0435948	0.094181
128239	9606	IQGAP3	IQ motif containing GTPase activating protein 3					0.0419801	0.0652663
55054	9606	ATG16L1	autophagy related 16-like 1					0.0412765	0.05154
51473	9606	DCDC2	doublecortin domain containing 2	Wnt signaling pathway				0.0402162	0.0633557
283229	9606	CRACR2B	calcium release activated channel regulator 2B					0.0395497	0.0242562
8455	9606	ATRN	attractin	Plasma membrane		Cell Membrane	SECRETED	0.0387854	0.00251103
30011	9606	SH3KBP1	SH3-domain kinase binding protein 1	Plasma membrane		Cell Membrane		0.037437	0.0548164
613	9606	BCR	breakpoint cluster region	Kinase		Cell Membrane		0.0365235	0.00718621
347468	9606	OR13H1	olfactory receptor, family 13, subfamily H, member 1	Plasma membrane		Cell Membrane		0.0361521	0.511935
51421	9606	AMOTL2	angiomotin like 2					0.033743	0.00189577
140894	9606	CNBD2	cyclic nucleotide binding domain containing 2					0.0336253	1.02376
79165	9606	LENG1	leukocyte receptor cluster (LRC) member 1					0.0332839	0.350083
152503	9606	SH3D19	SH3 domain containing 19	Plasma membrane				0.0332571	0.00667997
115703	9606	ARHGAP33	Rho GTPase activating protein 33					0.0330448	0.114731
10464	9606	PIBF1	progesterone immunomodulatory binding factor 1					0.0317626	0.0669203
140710	9606	SOGA1	suppressor of glucose, autophagy associated 1	regulation of autophagy			SECRETED	0.0316181	0.018512
23154	9606	NCDN	neurochondrin	CaMK2 phosphorylation				0.0312349	0.055203
85461	9606	TANC1	tetratricopeptide repeat, ankyrin repeat and coiled-coil containing 1	Plasma membrane		Cell Membrane		0.0305596	0.0358347
91875	9606	TTC5	tetratricopeptide repeat domain 5					0.0300823	0.0457891
7480	9606	WNT10B	wingless-type MMTV integration site family, member 10B				SECRETED	0.028175	0.302048
405	9606	ARNT	aryl hydrocarbon receptor nuclear translocator	Transcription factor				0.0276435	0.0527606
1387	9606	CREBBP	CREB binding protein	Transcription factor				0.0266537	0.0626026
55665	9606	URGCP	upregulator of cell proliferation					0.0261788	0.0146762
114781	9606	BTBD9	BTB (POZ) domain containing 9					0.0253802	0.0106851
55320	9606	MIS18BP1	MIS18 binding protein 1	Transcription factor				0.0253633	0.116682
55755	9606	CDK5RAP2	CDK5 regulatory subunit associated protein 2		GOLGI			0.024818	0.00610339
2889	9606	RAPGEF1	Rap guanine nucleotide exchange factor (GEF) 1					0.0245746	0.0958037
79682	9606	CENPU	centromere protein U					0.0224506	0.251078
10198	9606	MPHOSPH9	M-phase phosphoprotein 9		GOLGI			0.0221948	0.0103727
1147	9606	CHUK	conserved helix-loop-helix ubiquitous kinase	Kinase				0.0219376	0.0885373
3551	9606	IKBKB	inhibitor of kappa light polypeptide gene enhancer in B-cells, kinase beta	Kinase				0.0215911	0.0186771
23077	9606	MYCBP2	MYC binding protein 2, E3 ubiquitin protein ligase					0.0180892	0.115435
9462	9606	RASAL2	RAS protein activator like 2					0.017055	0.0441392
23274	9606	CLEC16A	C-type lectin domain family 16, member A		GOLGI			0.0169905	0.556547
6494	9606	SIPA1	signal-induced proliferation-associated 1					0.0166835	0.00497464
699	9606	BUB1	BUB1 mitotic checkpoint serine/threonine kinase	Kinase				0.0147695	0.0492057
4036	9606	LRP2	low density lipoprotein receptor-related protein 2	Plasma membrane	BOTH			0.0139243	0.0184765
463	9606	ZFHX3	zinc finger homeobox 3	Transcription factor				0.0134885	0.00419296
23092	9606	ARHGAP26	Rho GTPase activating protein 26					0.012196	0.055077
100129520	9606	LOC100129520	testis expressed sequence 13-like					0.0120591	0.320127
55102	9606	ATG2B	autophagy related 2B					0.0119969	0.0239542
9743	9606	ARHGAP32	Rho GTPase activating protein 32	Plasma membrane	GOLGI	Cell Membrane		0.011045	0.0725271
84766	9606	CRACR2A	calcium release activated channel regulator 2A					0.0109622	0.0764941
8567	9606	MADD	MAP-kinase activating death domain	Plasma membrane				0.0103203	0.104586
114787	9606	GPRIN1	G protein regulated inducer of neurite outgrowth 1	Plasma membrane		Cell Membrane		0.00738571	0.0145522
27113	9606	BBC3	BCL2 binding component 3					0.00514215	0.548254
23328	9606	SASH1	SAM and SH3 domain containing 1					0.00481826	0.0299849
23348	9606	DOCK9	dedicator of cytokinesis 9					0.00464523	0.010868
4983	9606	OPHN1	oligophrenin 1	Rho-GTPase-activating protein				0.0042382	0.0161952
4052	9606	LTBP1	latent transforming growth factor beta binding protein 1				SECRETED	0.00390517	0.1825
55789	9606	DEPDC1B	DEP domain containing 1B					0.00369607	0.145036
3708	9606	ITPR1	inositol 1,4,5-trisphosphate receptor, type 1		ENDORETICULUM			0.00286481	0.0524676
6261	9606	RYR1	ryanodine receptor 1 (skeletal)	Plasma membrane				0.00242078	0.0257604
4038	9606	LRP4	low density lipoprotein receptor-related protein 4	Plasma membrane				0.000408892	0.00664947

## Sheet:  Kinase P-atase Inh Sub
GeneID	TaxonID	GeneSymbol	GeneDescription	Function Category	ER_GOLGI	CellMembrane	SECRETED	iBAQ_MED_47367_CMX1	iBAQ_MED_47368_CMX2
4830	9606	NME1	NME/NM23 nucleoside diphosphate kinase 1					257.7	243.536
64710	9606	NUCKS1	nuclear casein kinase and cyclin-dependent kinase substrate 1					116.551	106.073
4082	9606	MARCKS	myristoylated alanine-rich protein kinase C substrate	Plasma membrane				87.8101	84.1354
204	9606	AK2	adenylate kinase 2					70.288	43.7499
7443	9606	VRK1	vaccinia related kinase 1					68.2582	43.4205
10270	9606	AKAP8	A kinase (PRKA) anchor protein 8		GOLGI			65.7312	62.7846
5589	9606	PRKCSH	protein kinase C substrate 80K-H		ENDORETICULUM			65.3662	77.2048
5591	9606	PRKDC	protein kinase, DNA-activated, catalytic polypeptide					56.9392	52.3609
11171	9606	STRAP	serine/threonine kinase receptor associated protein	Plasma membrane				54.8433	58.234
1457	9606	CSNK2A1	casein kinase 2, alpha 1 polypeptide					53.8744	32.2268
1460	9606	CSNK2B	casein kinase 2, beta polypeptide					36.8254	39.5654
5062	9606	PAK2	p21 protein (Cdc42/Rac)-activated kinase 2					17.2168	12.6313
5594	9606	MAPK1	mitogen-activated protein kinase 1		GOLGI			14.2367	10.2803
7444	9606	VRK2	vaccinia related kinase 2		ENDORETICULUM			12.8715	7.32516
5604	9606	MAP2K1	mitogen-activated protein kinase kinase 1		BOTH			12.6922	7.65916
1456	9606	CSNK1G3	casein kinase 1, gamma 3					12.4034	7.19444
8165	9606	AKAP1	A kinase (PRKA) anchor protein 1					11.2163	7.63161
1017	9606	CDK2	cyclin-dependent kinase 2					10.8834	7.65079
1452	9606	CSNK1A1	casein kinase 1, alpha 1					9.98084	6.60041
5562	9606	PRKAA1	protein kinase, AMP-activated, alpha 1 catalytic subunit					9.59718	6.36605
5576	9606	PRKAR2A	protein kinase, cAMP-dependent, regulatory, type II, alpha	Plasma membrane		Cell Membrane		8.74078	5.14865
1455	9606	CSNK1G2	casein kinase 1, gamma 2					8.40979	4.81123
2011	9606	MARK2	MAP/microtubule affinity-regulating kinase 2			Cell Membrane		7.78967	7.63837
4832	9606	NME3	NME/NM23 nucleoside diphosphate kinase 3					7.71068	7.09164
5595	9606	MAPK3	mitogen-activated protein kinase 3		GOLGI			7.68839	6.3597
51755	9606	CDK12	cyclin-dependent kinase 12					7.11638	6.31947
1459	9606	CSNK2A2	casein kinase 2, alpha prime polypeptide					7.11431	5.41907
6732	9606	SRPK1	SRSF protein kinase 1		ENDORETICULUM			6.63435	5.76228
1163	9606	CKS1B	CDC28 protein kinase regulatory subunit 1B					6.622	5.66344
728642	9606	CDK11A	cyclin-dependent kinase 11A					6.18721	17.1721
5347	9606	PLK1	polo-like kinase 1					5.65055	2.404
55872	9606	PBK	PDZ binding kinase					5.41234	5.32674
205	9606	AK4	adenylate kinase 4					5.24016	2.59749
55233	9606	MOB1A	MOB kinase activator 1A					5.03115	5.81946
8575	9606	PRKRA	protein kinase, interferon-inducible double stranded RNA dependent activator					4.80173	1.92285
26993	9606	AKAP8L	A kinase (PRKA) anchor protein 8-like					4.78184	3.33297
1025	9606	CDK9	cyclin-dependent kinase 9					4.76118	3.95072
5573	9606	PRKAR1A	protein kinase, cAMP-dependent, regulatory, type I, alpha			Cell Membrane		4.72331	3.97579
5566	9606	PRKACA	protein kinase, cAMP-dependent, catalytic, alpha	Plasma membrane		Cell Membrane		4.52219	0.487689
132	9606	ADK	adenosine kinase					4.45789	3.71149
8428	9606	STK24	serine/threonine kinase 24		GOLGI			3.96122	3.7423
5586	9606	PKN2	protein kinase N2			Cell Membrane		3.77635	3.73126
6733	9606	SRPK2	SRSF protein kinase 2					3.74113	1.06507
112858	9606	TP53RK	TP53 regulating kinase					3.182	1.57456
1841	9606	DTYMK	deoxythymidylate kinase (thymidylate kinase)					3.13234	2.28188
4140	9606	MARK3	MAP/microtubule affinity-regulating kinase 3			Cell Membrane		3.08539	2.32841
53944	9606	CSNK1G1	casein kinase 1, gamma 1					2.90975	0.438565
5605	9606	MAP2K2	mitogen-activated protein kinase kinase 2		BOTH			2.82462	2.35088
51765	9606	STK26	serine/threonine protein kinase 26		GOLGI			2.75806	1.94073
1198	9606	CLK3	CDC-like kinase 3					2.71017	2.21854
9943	9606	OXSR1	oxidative stress responsive 1					2.63418	4.06455
1453	9606	CSNK1D	casein kinase 1, delta		GOLGI	Cell Membrane		2.55814	2.03896
4331	9606	MNAT1	MNAT CDK-activating kinase assembly factor 1					2.5466	4.90286
5571	9606	PRKAG1	protein kinase, AMP-activated, gamma 1 non-catalytic subunit					2.02213	1.35779
6790	9606	AURKA	aurora kinase A					1.88113	1.35626
5305	9606	PIP4K2A	phosphatidylinositol-5-phosphate 4-kinase, type II, alpha			Cell Membrane		1.87636	2.23899
5058	9606	PAK1	p21 protein (Cdc42/Rac)-activated kinase 1			Cell Membrane		1.86371	2.01715
5564	9606	PRKAB1	protein kinase, AMP-activated, beta 1 non-catalytic subunit					1.83593	0.804553
10985	9606	GCN1	GCN1 eIF2 alpha kinase activator homolog					1.82382	1.72642
5127	9606	CDK16	cyclin-dependent kinase 16			Cell Membrane		1.79818	0.463305
5603	9606	MAPK13	mitogen-activated protein kinase 13					1.77933	8.73487
9748	9606	SLK	STE20-like kinase					1.73629	0.88673
1432	9606	MAPK14	mitogen-activated protein kinase 14					1.66085	0.536233
10221	9606	TRIB1	tribbles pseudokinase 1					1.65521	2.16895
3716	9606	JAK1	Janus kinase 1					1.63238	1.20148
56924	9606	PAK6	p21 protein (Cdc42/Rac)-activated kinase 6					1.42541	0.713088
5297	9606	PI4KA	phosphatidylinositol 4-kinase, catalytic, alpha					1.34518	1.02024
8621	9606	CDK13	cyclin-dependent kinase 13		GOLGI			1.32884	1.23774
1022	9606	CDK7	cyclin-dependent kinase 7					1.13381	1.36693
5592	9606	PRKG1	protein kinase, cGMP-dependent, type I		GOLGI			1.10688	0.782413
57498	9606	KIDINS220	kinase D-interacting substrate, 220kDa					1.09668	0.695532
8227	9606	AKAP17A	A kinase (PRKA) anchor protein 17A					1.06205	1.57056
197259	9606	MLKL	mixed lineage kinase domain-like			Cell Membrane		1.02366	1.94159
9833	9606	MELK	maternal embryonic leucine zipper kinase			Cell Membrane		1.01143	1.17695
1454	9606	CSNK1E	casein kinase 1, epsilon					0.951761	0.329559
5584	9606	PRKCI	protein kinase C, iota					0.943252	0.0264582
3705	9606	ITPK1	inositol-tetrakisphosphate 1-kinase					0.925234	0.463925
5165	9606	PDK3	pyruvate dehydrogenase kinase, isozyme 3					0.912483	0.593751
1890	9606	TYMP	thymidine phosphorylase					0.747514	0.908515
4217	9606	MAP3K5	mitogen-activated protein kinase kinase kinase 5					0.746381	0.0264539
22868	9606	FASTKD2	FAST kinase domains 2					0.741865	1.24928
2870	9606	GRK6	G protein-coupled receptor kinase 6					0.740051	0.74968
9495	9606	AKAP5	A kinase (PRKA) anchor protein 5					0.702651	0.640729
1159	9606	CKMT1B	creatine kinase, mitochondrial 1B					0.681452	0.890248
9448	9606	MAP4K4	mitogen-activated protein kinase kinase kinase kinase 4					0.666321	0.566291
140901	9606	STK35	serine/threonine kinase 35					0.568426	0.21998
8550	9606	MAPKAPK5	mitogen-activated protein kinase-activated protein kinase 5					0.548991	0.0917083
1859	9606	DYRK1A	dual-specificity tyrosine-(Y)-phosphorylation regulated kinase 1A					0.531033	0.54824
55781	9606	RIOK2	RIO kinase 2					0.515626	0.324379
11183	9606	MAP4K5	mitogen-activated protein kinase kinase kinase kinase 5					0.484286	0.350474
9223	9606	MAGI1	membrane associated guanylate kinase, WW and PDZ domain containing 1			Cell Membrane		0.483573	2.25216
1020	9606	CDK5	cyclin-dependent kinase 5			Cell Membrane		0.476886	0.382062
9578	9606	CDC42BPB	CDC42 binding protein kinase beta (DMPK-like)			Cell Membrane		0.466953	0.441239
7867	9606	MAPKAPK3	mitogen-activated protein kinase-activated protein kinase 3					0.466948	0.615704
27347	9606	STK39	serine threonine kinase 39					0.461163	0.488286
260425	9606	MAGI3	membrane associated guanylate kinase, WW and PDZ domain containing 3			Cell Membrane		0.451899	0.858027
5565	9606	PRKAB2	protein kinase, AMP-activated, beta 2 non-catalytic subunit					0.446541	0.392824
6416	9606	MAP2K4	mitogen-activated protein kinase kinase 4					0.43884	1.04761
5286	9606	PIK3C2A	phosphatidylinositol-4-phosphate 3-kinase, catalytic subunit type 2 alpha		GOLGI	Cell Membrane		0.437539	0.210767
156	9606	ADRBK1	adrenergic, beta, receptor kinase 1					0.433092	0.293795
140609	9606	NEK7	NIMA-related kinase 7					0.418137	0.0900065
5128	9606	CDK17	cyclin-dependent kinase 17					0.417647	0.149142
9088	9606	PKMYT1	protein kinase, membrane associated tyrosine/threonine 1		BOTH			0.408081	0.131818
91754	9606	NEK9	NIMA-related kinase 9					0.387596	0.366763
55589	9606	BMP2K	BMP2 inducible kinase					0.381028	0.270625
1796	9606	DOK1	docking protein 1, 62kDa (downstream of tyrosine kinase 1)					0.358653	1.19155
1195	9606	CLK1	CDC-like kinase 1					0.358183	0.504838
4215	9606	MAP3K3	mitogen-activated protein kinase kinase kinase 3					0.355327	0.0280936
65125	9606	WNK1	WNK lysine deficient protein kinase 1					0.353681	0.0502812
4690	9606	NCK1	NCK adaptor protein 1		ENDORETICULUM			0.336778	0.293493
2580	9606	GAK	cyclin G associated kinase		GOLGI			0.336033	0.232344
10298	9606	PAK4	p21 protein (Cdc42/Rac)-activated kinase 4		GOLGI			0.324768	1.48222
5602	9606	MAPK10	mitogen-activated protein kinase 10					0.322276	2.70417
8558	9606	CDK10	cyclin-dependent kinase 10					0.318003	0.38369
225689	9606	MAPK15	mitogen-activated protein kinase 15		GOLGI			0.310693	0.391213
1021	9606	CDK6	cyclin-dependent kinase 6					0.279004	0.399339
6093	9606	ROCK1	Rho-associated, coiled-coil containing protein kinase 1			Cell Membrane		0.257711	0.0570327
4751	9606	NEK2	NIMA-related kinase 2					0.249609	0.0871978
3611	9606	ILK	integrin-linked kinase			Cell Membrane		0.239755	6.30061
341676	9606	NEK5	NIMA-related kinase 5					0.202311	0.0965192
22848	9606	AAK1	AP2 associated kinase 1			Cell Membrane		0.194021	0.461802
8986	9606	RPS6KA4	ribosomal protein S6 kinase, 90kDa, polypeptide 4					0.190662	0.978676
6885	9606	MAP3K7	mitogen-activated protein kinase kinase kinase 7			Cell Membrane		0.185917	0.153148
8737	9606	RIPK1	receptor (TNFRSF)-interacting serine-threonine kinase 1			Cell Membrane		0.185485	0.551895
5601	9606	MAPK9	mitogen-activated protein kinase 9					0.175207	0.306665
1633	9606	DCK	deoxycytidine kinase					0.167937	0.263382
5298	9606	PI4KB	phosphatidylinositol 4-kinase, catalytic, beta					0.166864	0.154542
8491	9606	MAP4K3	mitogen-activated protein kinase kinase kinase kinase 3					0.166675	0.108472
7272	9606	TTK	TTK protein kinase					0.146455	0.31484
84930	9606	MASTL	microtubule associated serine/threonine kinase-like					0.145699	0.33128
11215	9606	AKAP11	A kinase (PRKA) anchor protein 11					0.144894	0.028632
11113	9606	CIT	citron rho-interacting serine/threonine kinase					0.141614	0.191272
5578	9606	PRKCA	protein kinase C, alpha		ENDORETICULUM	Cell Membrane		0.140349	6.69247
6788	9606	STK3	serine/threonine kinase 3					0.12936	0.146041
1613	9606	DAPK3	death-associated protein kinase 3					0.127587	1.32386
29941	9606	PKN3	protein kinase N3		GOLGI			0.118322	0.109473
8798	9606	DYRK4	dual-specificity tyrosine-(Y)-phosphorylation regulated kinase 4					0.10988	0.635963
81532	9606	MOB2	MOB kinase activator 2					0.0933014	0.100029
60493	9606	FASTKD5	FAST kinase domains 5					0.0913659	0.0867414
5170	9606	PDPK1	3-phosphoinositide dependent protein kinase 1			Cell Membrane		0.0902262	0.160766
11214	9606	AKAP13	A kinase (PRKA) anchor protein 13					0.0900314	0.0825454
83732	9606	RIOK1	RIO kinase 1					0.0899599	0.13913
1024	9606	CDK8	cyclin-dependent kinase 8					0.0858952	0.141653
23387	9606	SIK3	SIK family kinase 3					0.0838859	0.024385
25865	9606	PRKD2	protein kinase D2		GOLGI	Cell Membrane		0.0705567	0.188458
65267	9606	WNK3	WNK lysine deficient protein kinase 3					0.0704022	0.0419769
55561	9606	CDC42BPG	CDC42 binding protein kinase gamma (DMPK-like)					0.0620788	0.298782
1609	9606	DGKQ	diacylglycerol kinase, theta 110kDa			Cell Membrane		0.0598139	0.238727
114790	9606	STK11IP	serine/threonine kinase 11 interacting protein					0.0483624	0.00254409
56997	9606	ADCK3	aarF domain containing kinase 3					0.0479542	0.0278076
8476	9606	CDC42BPA	CDC42 binding protein kinase alpha (DMPK-like)					0.0424683	0.258336
5289	9606	PIK3C3	phosphatidylinositol 3-kinase, catalytic subunit type 3					0.0419582	0.263626
5590	9606	PRKCZ	protein kinase C, zeta					0.0411008	0.545788
1019	9606	CDK4	cyclin-dependent kinase 4					0.0403429	0.158971
79834	9606	PEAK1	pseudopodium-enriched atypical kinase 1					0.0397056	0.00778961
1196	9606	CLK2	CDC-like kinase 2					0.0388514	0.100803
79934	9606	ADCK4	aarF domain containing kinase 4			Cell Membrane		0.0371809	0.0222703
115701	9606	ALPK2	alpha-kinase 2					0.0357853	0.156316
5163	9606	PDK1	pyruvate dehydrogenase kinase, isozyme 1					0.0331602	0.0994952
23162	9606	MAPK8IP3	mitogen-activated protein kinase 8 interacting protein 3					0.0238207	1.39288
23043	9606	TNIK	TRAF2 and NCK interacting kinase					0.015623	0.0332573
10142	9606	AKAP9	A kinase (PRKA) anchor protein 9		GOLGI			0.0109935	0.125767
50488	9606	MINK1	misshapen-like kinase 1		GOLGI	Cell Membrane		0.00775651	0.289132
9590	9606	AKAP12	A kinase (PRKA) anchor protein 12					0.00734006	0.0711982
23178	9606	PASK	PAS domain containing serine/threonine kinase					0.00335991	0.0169165
Phosphatases
51205	9606	ACP6	acid phosphatase 6, lysophosphatidic					0.491851	0.0921867
97	9606	ACYP1	acylphosphatase 1, erythrocyte (common) type					3.15306	3.03905
53	9606	ACP2	acid phosphatase 2, lysosomal					0.679641	0.511213
52	9606	ACP1	acid phosphatase 1, soluble					40.2477	39.7829
1845	9606	DUSP3	dual specificity phosphatase 3					3.24427	3.73074
1854	9606	DUT	deoxyuridine triphosphatase					28.1981	21.0674
2029	9606	ENSA	endosulfine alpha					17.8622	22.4589
2140	9606	EYA3	EYA transcriptional coactivator and phosphatase 3					1.16558	1.2596
3632	9606	INPP5A	inositol polyphosphate-5-phosphatase A					0.839466	1.00721
3633	9606	INPP5B	inositol polyphosphate-5-phosphatase B		GOLGI			0.0358088	0.0357082
3636	9606	INPPL1	inositol polyphosphate phosphatase-like 1	Plasma membrane	GOLGI	Cell Membrane		0.114591	0.0598729
3704	9606	ITPA	inosine triphosphatase (nucleoside triphosphate pyrophosphatase)					8.89098	6.637
4659	9606	PPP1R12A	protein phosphatase 1, regulatory subunit 12A					3.47278	2.82226
5494	9606	PPM1A	protein phosphatase, Mg2+/Mn2+ dependent, 1A					0.671854	1.11691
5495	9606	PPM1B	protein phosphatase, Mg2+/Mn2+ dependent, 1B					1.16849	0.57057
5496	9606	PPM1G	protein phosphatase, Mg2+/Mn2+ dependent, 1G					16.0096	13.7927
5499	9606	PPP1CA	protein phosphatase 1, catalytic subunit, alpha isozyme					111.369	96.3587
5500	9606	PPP1CB	protein phosphatase 1, catalytic subunit, beta isozyme					85.2751	67.1476
5501	9606	PPP1CC	protein phosphatase 1, catalytic subunit, gamma isozyme					24.1991	21.9418
5504	9606	PPP1R2	protein phosphatase 1, regulatory (inhibitor) subunit 2					1.68729	5.95294
5510	9606	PPP1R7	protein phosphatase 1, regulatory subunit 7					3.74989	2.30412
5511	9606	PPP1R8	protein phosphatase 1, regulatory subunit 8					76.3487	65.7425
5514	9606	PPP1R10	protein phosphatase 1, regulatory subunit 10					21.4675	22.8923
5515	9606	PPP2CA	protein phosphatase 2, catalytic subunit, alpha isozyme					26.9836	11.9369
5518	9606	PPP2R1A	protein phosphatase 2, regulatory subunit A, alpha					32.6793	35.9963
5519	9606	PPP2R1B	protein phosphatase 2, regulatory subunit A, beta					3.52484	2.30834
5520	9606	PPP2R2A	protein phosphatase 2, regulatory subunit B, alpha					9.70981	7.152
5524	9606	PPP2R4	protein phosphatase 2A activator, regulatory subunit 4					4.28889	5.56168
5525	9606	PPP2R5A	protein phosphatase 2, regulatory subunit B', alpha					1.00986	1.21728
5527	9606	PPP2R5C	protein phosphatase 2, regulatory subunit B', gamma		GOLGI			1.43442	0.959898
5528	9606	PPP2R5D	protein phosphatase 2, regulatory subunit B', delta					3.51516	4.00339
5529	9606	PPP2R5E	protein phosphatase 2, regulatory subunit B', epsilon isoform					1.71227	2.07081
5530	9606	PPP3CA	protein phosphatase 3, catalytic subunit, alpha isozyme			Cell Membrane		0.577368	0.358082
5531	9606	PPP4C	protein phosphatase 4, catalytic subunit					0.552513	0.311833
5532	9606	PPP3CB	protein phosphatase 3, catalytic subunit, beta isozyme					0.129517	0.0709334
5533	9606	PPP3CC	protein phosphatase 3, catalytic subunit, gamma isozyme					0.229797	0.0513889
5534	9606	PPP3R1	protein phosphatase 3, regulatory subunit B, alpha			Cell Membrane		1.59135	1.49844
5536	9606	PPP5C	protein phosphatase 5, catalytic subunit					1.49877	1.1347
5537	9606	PPP6C	protein phosphatase 6, catalytic subunit					4.40839	2.73328
5723	9606	PSPH	phosphoserine phosphatase					7.74052	5.85243
5728	9606	PTEN	phosphatase and tensin homolog				SECRETED	0.0255721	0.0387834
5770	9606	PTPN1	protein tyrosine phosphatase, non-receptor type 1		ENDORETICULUM			26.6993	22.3885
5771	9606	PTPN2	protein tyrosine phosphatase, non-receptor type 2		ENDORETICULUM	Cell Membrane		1.66884	1.53308
5774	9606	PTPN3	protein tyrosine phosphatase, non-receptor type 3	Plasma membrane		Cell Membrane		0.0238599	0.061422
5777	9606	PTPN6	protein tyrosine phosphatase, non-receptor type 6					0.119445	0.0999447
5780	9606	PTPN9	protein tyrosine phosphatase, non-receptor type 9					0.103979	0.0245086
5781	9606	PTPN11	protein tyrosine phosphatase, non-receptor type 11					1.7647	1.48407
5782	9606	PTPN12	protein tyrosine phosphatase, non-receptor type 12					0.0619871	0.149203
5783	9606	PTPN13	protein tyrosine phosphatase, non-receptor type 13 (APO-1/CD95 (Fas)-associated phosphatase)	Plasma membrane				0.00297266	0.00170797
5784	9606	PTPN14	protein tyrosine phosphatase, non-receptor type 14					0.0111638	0.0472935
5792	9606	PTPRF	protein tyrosine phosphatase, receptor type, F	Plasma membrane				0.121969	0.166104
5793	9606	PTPRG	protein tyrosine phosphatase, receptor type, G					0.0499367	0.108693
5795	9606	PTPRJ	protein tyrosine phosphatase, receptor type, J	Plasma membrane		Cell Membrane		0.705837	0.627785
5796	9606	PTPRK	protein tyrosine phosphatase, receptor type, K	Plasma membrane		Cell Membrane		0.746721	0.541947
5801	9606	PTPRR	protein tyrosine phosphatase, receptor type, R	Plasma membrane		Cell Membrane		0.112087	0.166308
5802	9606	PTPRS	protein tyrosine phosphatase, receptor type, S					0.00917881	0.0504443
6992	9606	PPP1R11	protein phosphatase 1, regulatory (inhibitor) subunit 11					0.843472	1.13472
10776	9606	ARPP19	cAMP-regulated phosphoprotein, 19kDa	phosphatase inhibitor				26.3759	26.8469
9150	9606	CTDP1	CTD (carboxy-terminal domain, RNA polymerase II, polypeptide A) phosphatase, subunit 1					0.601353	0.902314
58190	9606	CTDSP1	CTD (carboxy-terminal domain, RNA polymerase II, polypeptide A) small phosphatase 1					2.10885	1.02147
51496	9606	CTDSPL2	CTD (carboxy-terminal domain, RNA polymerase II, polypeptide A) small phosphatase like 2					7.16541	5.97802
10217	9606	CTDSPL	CTD (carboxy-terminal domain, RNA polymerase II, polypeptide A) small phosphatase-like					1.93213	2.9616
255919	9606	CNEP1R1	CTD nuclear envelope phosphatase 1 regulatory subunit 1					0.843844	1.88169
79077	9606	DCTPP1	dCTP pyrophosphatase 1					4.22287	6.48461
8446	9606	DUSP11	dual specificity phosphatase 11 (RNA/RNP complex 1-interacting)					3.08624	0.507095
11266	9606	DUSP12	dual specificity phosphatase 12					2.63762	2.74283
80895	9606	ILKAP	integrin-linked kinase-associated serine/threonine phosphatase					3.5482	3.61331
192111	9606	PGAM5	PGAM family member 5, serine/threonine protein phosphatase, mitochondrial					86.3766	67.2362
9749	9606	PHACTR2	phosphatase and actin regulator 2					0.0237537	0.1949
65979	9606	PHACTR4	phosphatase and actin regulator 4					0.228775	0.959534
27143	9606	PALD1	phosphatase domain containing, paladin 1					1.60089	1.89534
403313	9606	PPAPDC2	phosphatidic acid phosphatase type 2 domain containing 2					0.387268	0.169279
26472	9606	PPP1R14B	protein phosphatase 1, regulatory (inhibitor) subunit 14B					29.7166	26.967
81706	9606	PPP1R14C	protein phosphatase 1, regulatory (inhibitor) subunit 14C					0.0706176	0.0534812
54776	9606	PPP1R12C	protein phosphatase 1, regulatory subunit 12C					0.28005	0.201788
[truncated: 17 more rows]

## Sheet: RNA synth degr regul
				RNA synthesis and processing regulators
[truncated: 648 more rows]

[truncated: 2 more sheets: RNA binding, DNA bind Repl Repair]
