# Supplementary material for: Cytoplasmic physicochemical factors drive malignant transformation by adapting bioenergetic settings
Source: Biochem Biophys Rep. 2025 Jun 7;43:102079. doi: 10.1016/j.bbrep.2025.102079 (PMC12173752; doi:10.1016/j.bbrep.2025.102079)
Supplement: Multimedia component 3 [file mmc3.xlsx]

## Sheet: Sheet1
	Table S4 related to Figure 2
	Structural Proteins	Number	%
	actin/actin binding	76	24.5161
	transmembrane proteins	51	16.4516
	nucleoporins	23	7.41936
	keratin	21	6.77419
	myosin/tropomyosin	18	5.80645
	ER membrane proteins	14	4.51613
	tubulin/tubulin folding	13	4.19355
	catenin/cadherin	13	4.19355
	mitotic spindle	12	3.87097
	Golgi/golgin	12	3.87097
	desmosome/tight junction	10	3.22581
	adhesion molecule	9	2.90323
	microtubule-associated	9	2.90323
	integrin	8	2.58065
	plectin/plexin	7	2.25807
	fibrillarin/fibronectin/filamin	7	2.25807
	kinesin/dynein/dynamin	7	2.25807
		310
	Enzyme spectrum
	transferase	114	18.0666
	dehydrogenase	109	17.2742
	peptidase	35	5.54675
	oxidase/peroxidase	34	5.38827
	synthase	34	5.38827
	reductase	32	5.07132
	polymerase	32	5.07132
	nuclease	28	4.4374
	kinase	26	4.12044
	Isomerase	22	3.48653
	hydrolase	21	3.32805
	redoxin	18	2.85261
	oxygenase	13	2.06022
	esterase/diesterase	13	2.06022
	phosphatase	11	1.74326
	ligase	9	1.42631
	hydroxylase	9	1.42631
	mutase/dismutase	7	1.10935
	aminase/deaminase	7	1.10935
	demethylase/deacetylase	7	1.10935
	lipase	6	0.950872
	ATPase	6	0.950872
	hydratase/dehydratase	5	0.792393
	lyase	5	0.792393
	enolase	4	0.633914
	aldolase	4	0.633914
	helicase	4	0.633914
	protease	4	0.633914
	cyclase	3	0.475436
	transketolase	2	0.316957
	glucosidase	2	0.316957
	adenosylhomocysteinase	2	0.316957
	aconitase	2	0.316957
	elongase	1	0.158479
		631
