# Supplementary material for: Cytoplasmic physicochemical factors drive malignant transformation by adapting bioenergetic settings
Source: Biochem Biophys Rep. 2025 Jun 7;43:102079. doi: 10.1016/j.bbrep.2025.102079 (PMC12173752; doi:10.1016/j.bbrep.2025.102079)
Supplement: Multimedia component 5 [file mmc5.xlsx]

## Sheet: Kegg.ORA
Table S1. KEGG pathway, related to Figure 1. Search Interactive, Select column to see the q-value differences of the pathway
GeneSet	-log10(pValue) CMX_over_Cyt_COMMON.ALL_genes	-log10(pValue) CMX_over_Cyt_COMMON.DOWN_genes	-log10(pValue) CMX_over_Cyt_COMMON.UP_genes	-log10(pValue) CMX_over_Cyt_Ribo_UNIQUE.ALL_genes	-log10(pValue) CMX_over_Cyt_Ribo_UNIQUE.DOWN_genes	-log10(pValue) CMX_over_Cyt_Ribo_UNIQUE.UP_genes	-log10(pValue) CMX_over_Cyt_RNAseq_UNIQUE.ALL_genes	-log10(pValue) CMX_over_Cyt_RNAseq_UNIQUE.DOWN_genes	-log10(pValue) CMX_over_Cyt_RNAseq_UNIQUE.UP_genes	-log10(pValue) Cyt_over_Cyt.inhib_COMMON.ALL_genes	-log10(pValue) Cyt_over_Cyt.inhib_COMMON.DOWN_genes	-log10(pValue) Cyt_over_Cyt.inhib_COMMON.UP_genes	-log10(pValue) Cyt_over_Cyt.inhib_Ribo_UNIQUE.ALL_genes	-log10(pValue) Cyt_over_Cyt.inhib_Ribo_UNIQUE.DOWN_genes	-log10(pValue) Cyt_over_Cyt.inhib_Ribo_UNIQUE.UP_genes
KEGG_PATHWAYS_IN_CANCER	30.305	16.39	10.231	6.826		6.721				5.666	3.834	1.851	13.628	11.665	2.103
KEGG_TGF_BETA_SIGNALING_PATHWAY	7.069	4.51	2.247	5.257		5.177				2.397	1.372	1.685	1.784	3.394
KEGG_PHOSPHATIDYLINOSITOL_SIGNALING_SYSTEM	2.936	1.382	1.499	4.985		4.679		1.312
KEGG_INOSITOL_PHOSPHATE_METABOLISM	1.332	1.426		5.257		4.428
KEGG_ENDOCYTOSIS	16.36	16.324	2.026	4.55		4.334	1.319			3.898	1.372	2.968	1.603	3.266
KEGG_CALCIUM_SIGNALING_PATHWAY	7.644	1.614	5.706	2.006		4.022				1.473
KEGG_GLYCOSAMINOGLYCAN_BIOSYNTHESIS_HEPARAN_SULFATE	1.492		2.395	3.079		3.425
KEGG_WNT_SIGNALING_PATHWAY	13.462	11.811	2.327	3.172		3.24				1.828	2.045		4.603	4.024
KEGG_HEDGEHOG_SIGNALING_PATHWAY	4.775	1.357	3.078	3.182		3.105							2.367	1.906
KEGG_SPHINGOLIPID_METABOLISM	1.455		1.749	2.44		3.052							2.959	2.652
KEGG_N_GLYCAN_BIOSYNTHESIS	5.324		6.752	2.006		2.562
KEGG_TIGHT_JUNCTION	12.774	14.572		1.514		2.323							2.659	4.168
KEGG_REGULATION_OF_ACTIN_CYTOSKELETON	27.313	15.189	8.652	1.956		2.05	1.926	3.255		2.309	1.45	1.399	5.525	6.458
KEGG_FOCAL_ADHESION	20.327	8.686	8.832	1.407		2.05		2.092		2.408	3.69		7.146	11.187
KEGG_NOTCH_SIGNALING_PATHWAY	6.37		5.945	2		2.002							1.526	1.739
KEGG_SNARE_INTERACTIONS_IN_VESICULAR_TRANSPORT	2.801	2.886		2.518		1.953
KEGG_MAPK_SIGNALING_PATHWAY	15.125	7.364	6.316	2.217		1.93	3.469	5.225		5.666	3.713	2.155	4.21	3.982
KEGG_BIOSYNTHESIS_OF_UNSATURATED_FATTY_ACIDS		1.706		1.775		1.795
KEGG_GLYCOSAMINOGLYCAN_BIOSYNTHESIS_CHONDROITIN_SULFATE	4.542		6.316			1.795
KEGG_GLYCEROPHOSPHOLIPID_METABOLISM	8.013		9.435	1.782		1.787
KEGG_GAP_JUNCTION	8.068	7.811				1.786								1.438
KEGG_GLYCOSPHINGOLIPID_BIOSYNTHESIS_GANGLIO_SERIES	1.948		2.706			1.699
KEGG_GLYCOSAMINOGLYCAN_BIOSYNTHESIS_KERATAN_SULFATE	3.356		4.498			1.699
KEGG_GLYCOSPHINGOLIPID_BIOSYNTHESIS_LACTO_AND_NEOLACTO_SERIES	3.604		5.313			1.559
KEGG_ADHERENS_JUNCTION	13.576	8.956	3.565			1.544							2.81	4.548
KEGG_RIBOSOME	27.853	46.286				1.499	3.691	8.226					46.788		64.48
KEGG_CELL_ADHESION_MOLECULES_CAMS	4.372		8.48			1.435								2.814
KEGG_OXIDATIVE_PHOSPHORYLATION	33.199	34.962	2.259		2.758								19.047	2.43	18.2
KEGG_PURINE_METABOLISM	13.298	10.495	2.852	5.257	6.481		1.363		1.906			2.258	6.033		6.481
KEGG_GLUTATHIONE_METABOLISM	6.391	7.339		2.167	1.953
KEGG_ETHER_LIPID_METABOLISM	1.607
KEGG_PEROXISOME	9.029	11.438		2.006									1.743		2.402
KEGG_PYRIMIDINE_METABOLISM	8.412	7.709	1.462	3.81	6.575		1.733		1.359			2.225	3.331		3.434
KEGG_ERBB_SIGNALING_PATHWAY	6.392	5.579	1.339					1.518		1.311	1.796		1.76	1.905
KEGG_INSULIN_SIGNALING_PATHWAY	12.488	10.514	2.33	1.407				3.255					1.367
KEGG_LYSOSOME	28.31		30.68						1.359				1.964	3.208
KEGG_VALINE_LEUCINE_AND_ISOLEUCINE_DEGRADATION	9.346	14.275													1.353
KEGG_PROPANOATE_METABOLISM	6.175	9.458											1.362		2.531
KEGG_BETA_ALANINE_METABOLISM	3.798	3.946										1.851
KEGG_ABC_TRANSPORTERS	2.976		3.817
KEGG_ARACHIDONIC_ACID_METABOLISM	1.658		2.066
KEGG_PROTEASOME	11.247	20.974		1.654	3.466								6.404		11.19
KEGG_GLYCOSYLPHOSPHATIDYLINOSITOL_GPI_ANCHOR_BIOSYNTHESIS	5.276		7.332
KEGG_GLYCOLYSIS_GLUCONEOGENESIS	3.521	9.685											4.614		6.273
KEGG_VEGF_SIGNALING_PATHWAY	5.981	4.096	1.794					1.312
KEGG_FC_EPSILON_RI_SIGNALING_PATHWAY	3.022	2.89
KEGG_PYRUVATE_METABOLISM	4.626	8.012
KEGG_P53_SIGNALING_PATHWAY	5.6	7.364		1.79	1.936					2.253	1.45		1.452
KEGG_SPLICEOSOME	21.361	35.003		7.413	13.314		2.088		1.341			1.347	6.033		7.288
KEGG_ALPHA_LINOLENIC_ACID_METABOLISM
KEGG_RNA_DEGRADATION	3.016	7.701		7.835	13.314		2.6		1.906				4.297		6.481
KEGG_GLYCEROLIPID_METABOLISM	4.27		3.817										1.433	1.665
KEGG_NICOTINATE_AND_NICOTINAMIDE_METABOLISM
KEGG_COLORECTAL_CANCER	9.806	10.513		2.006									2.483	3.982
KEGG_CELL_CYCLE	13.431	19.637		7.426	12.687		2.57		1.701	1.723	1.41		2.892	1.465	1.589
KEGG_NOD_LIKE_RECEPTOR_SIGNALING_PATHWAY	3.108	2.383											1.358
KEGG_ECM_RECEPTOR_INTERACTION	9.702		14.913							2.408	2.621		2.707	4.548
KEGG_RIG_I_LIKE_RECEPTOR_SIGNALING_PATHWAY	1.968			1.365	1.881
KEGG_TOLL_LIKE_RECEPTOR_SIGNALING_PATHWAY	4.626	2.275	2.102
KEGG_NON_HOMOLOGOUS_END_JOINING	3.127	2.734										2.158
KEGG_APOPTOSIS	9.143	8.09	1.597							1.311		2.274
KEGG_ALANINE_ASPARTATE_AND_GLUTAMATE_METABOLISM	3.697	2.77			1.413		1.76		1.906
KEGG_CYTOSOLIC_DNA_SENSING_PATHWAY				1.626	3.095					1.931		2.105
KEGG_AMINOACYL_TRNA_BIOSYNTHESIS	7.841	10.674			3.095								2.281		3.597
KEGG_JAK_STAT_SIGNALING_PATHWAY	4.951		4.072							2.524	3.351
KEGG_CHEMOKINE_SIGNALING_PATHWAY	5.913	7.338
KEGG_NITROGEN_METABOLISM	2.945		1.658
KEGG_FATTY_ACID_METABOLISM	6.15	8.56
KEGG_BUTANOATE_METABOLISM	5.213	7.313											1.686		1.746
KEGG_PPAR_SIGNALING_PATHWAY	2.458	2.479		1.414			1.319	1.365
KEGG_MTOR_SIGNALING_PATHWAY	4.338	4.877						2.435					1.668
KEGG_LYSINE_DEGRADATION	6.367	3.64	2.215										1.634		1.353
KEGG_NUCLEOTIDE_EXCISION_REPAIR	6.367	8.211		1.376	2.184				1.906				1.634		1.946
KEGG_DNA_REPLICATION	5.436	6.967		3.201	5.144				1.779	1.829		2.274	3.973		6.965
KEGG_RNA_POLYMERASE	2.021	4.594		1.308	3.095		1.319					1.685
KEGG_ARGININE_AND_PROLINE_METABOLISM	7.529	8.351
KEGG_PROXIMAL_TUBULE_BICARBONATE_RECLAMATION
KEGG_PROTEIN_EXPORT	3.359	3.658		2.045									1.369
KEGG_GLYCINE_SERINE_AND_THREONINE_METABOLISM	3.29	2.865
KEGG_BASE_EXCISION_REPAIR	4.349	3.844		1.833	3.419				1.319			1.582			1.706
KEGG_TERPENOID_BACKBONE_BIOSYNTHESIS	3.356	4.285
KEGG_TRYPTOPHAN_METABOLISM	5.251	5.517
KEGG_ALDOSTERONE_REGULATED_SODIUM_REABSORPTION	1.56	2.028
KEGG_GLYCOSAMINOGLYCAN_DEGRADATION	4.047		5.666											1.739
KEGG_AMINO_SUGAR_AND_NUCLEOTIDE_SUGAR_METABOLISM	11.955	10.085	1.813										3.823		3.434
KEGG_GLYCOSPHINGOLIPID_BIOSYNTHESIS_GLOBO_SERIES	3.657		4.807
KEGG_PANTOTHENATE_AND_COA_BIOSYNTHESIS													1.371
KEGG_METABOLISM_OF_XENOBIOTICS_BY_CYTOCHROME_P450				2.006	1.887
KEGG_HISTIDINE_METABOLISM	1.601	2.386
KEGG_PHENYLALANINE_METABOLISM	2.021	1.402
KEGG_TYROSINE_METABOLISM	1.911	1.535
KEGG_HOMOLOGOUS_RECOMBINATION	6.016	2.476	2.756						1.444						2.098
KEGG_STEROID_BIOSYNTHESIS
KEGG_RIBOFLAVIN_METABOLISM	3.872	1.567	1.871
KEGG_UBIQUITIN_MEDIATED_PROTEOLYSIS	9.652	16.46		2.821	2.705		2.6	3.893					1.398
KEGG_FOLATE_BIOSYNTHESIS		1.357
KEGG_PORPHYRIN_AND_CHLOROPHYLL_METABOLISM	1.638	3.25
KEGG_CITRATE_CYCLE_TCA_CYCLE	8.473	13.497			2.129								2.481		4.449
KEGG_CYSTEINE_AND_METHIONINE_METABOLISM	1.911	3.243											2.81		4.155
KEGG_DRUG_METABOLISM_CYTOCHROME_P450				1.632	1.862
KEGG_SELENOAMINO_ACID_METABOLISM	5.8	5.077											1.686
KEGG_OTHER_GLYCAN_DEGRADATION	3.872		5.206
KEGG_O_GLYCAN_BIOSYNTHESIS	2.914		4.498
KEGG_FRUCTOSE_AND_MANNOSE_METABOLISM	1.911	2.005		1.439	2.758							1.582	1.686		2.478
KEGG_GLYOXYLATE_AND_DICARBOXYLATE_METABOLISM	3.097	3.132											1.371		1.335
KEGG_ONE_CARBON_POOL_BY_FOLATE	2.194	2.185		2.15	3.222								1.317
KEGG_GALACTOSE_METABOLISM	1.925	1.424		1.961	1.71								4.454		4.03
KEGG_MISMATCH_REPAIR	2.945	3.803		2.821	4.538								1.884		3.434
KEGG_VALINE_LEUCINE_AND_ISOLEUCINE_BIOSYNTHESIS	2.1	3.099
KEGG_STARCH_AND_SUCROSE_METABOLISM	1.781	1.965
KEGG_BASAL_TRANSCRIPTION_FACTORS	3.752	5.401		1.833									1.64
KEGG_PENTOSE_PHOSPHATE_PATHWAY	2.837	5.79			1.664								5.153		7.157
